# Supplementary material for: Impact of alemtuzumab-mediated lymphocyte depletion on SIV reservoir establishment and persistence
Source: PLoS Pathog. 2024 Aug 22;20(8):e1012496. doi: 10.1371/journal.ppat.1012496 (PMC11373844; doi:10.1371/journal.ppat.1012496)
Supplement: S1 Data — (XLSX) [file ppat.1012496.s015.xlsx]

## Sheet: S1 Dataset Fig. 1
	Figure 1 - CD52 expression on various lymphocyte subsets
		Log Mean Fluorescence Intensity of CD52 expression on Lymphocyte Subsets
	RM	CD4+ TN	CD4+ TM	CD8+ TN	CD8+ TM	CD20+ B cells	NK Cells
	G2	3.54283	4.08679	3.57807	3.75868	3.25066	3.13767
	B2	3.66492	4.08976	3.71341	3.79141	3.77641	3.34439
	H1	3.55072	4.07784	3.56561	3.93258	3.48458	3.51308
	I1	3.42062	3.98905	3.49234	3.87291	3.50365	3.26529
	G3	3.41481	3.98223	3.48287	3.72908	3.72165	3.14829
	G4	3.44358	3.85956	3.53668	3.46923	3.09656	2.64345
	B1	3.4777	3.90455	3.50705	3.59846	3.40875	2.98408
	I4	3.56561	4.05503	3.62613	3.75035	3.68133	2.38917
	J2	3.61363	4.04317	3.5895	3.78111	3.40552	2.99123
	G1	3.55157	4.01653	3.59395	3.86906	3.61542	3.48982
	I2	3.79893	3.96853	3.81117	3.84714	3.75778	3.37785
	I3	3.69046	4.00966	3.66764	3.8557	3.4079	2.95569
	J1	3.88919	4.35222	3.94807	4.07983	3.92096	3.56561
	I2	3.85763	4.02144	3.87772	3.89109	3.84148	3.41731
	G7	3.72997	4.17091	3.77735	3.92773	3.65858	3.0162
	G8	3.52362	3.96562	3.59483	3.6695	3.68494	2.8055
	H4	3.66857	4.09677	3.69958	3.88343	3.84621	3.25888
	I8	3.51574	4.04712	3.61542	3.7905	3.58161	2.97359
	J4	3.5904	4.21133	3.72444	4.00574	3.63869	3.54802

## Sheet: S2 Dataset Fig. 2
	Fig 1b - Log SIV pVL after infection
		Log SIV copies/ml plasma
		Alemtuzumab (n=6)						Control group (n=3)
	PID	D1	D2	D3	D4	D5	D6	E1	E2	E3
	0	1.17609	1.17609	1.17609	1.17609	1.17609	1.17609	1.17609	1.17609	1.17609
	4	1.87506	2.30103	1.17609	1.17609	1.17609	1.17609	1.17609	1.17609	1.17609
	5	2.63347	3.32222	1.60206	3.11394	1.81291	1.17609	1.39794	2.04139	1.39794
	6	3.44716	4.17609	2.5563	3.69897	3.20412	1.17609	2.85733	2.78533	2.54407
	7	4.20412	4.94448	3.43136	4.4624	4.07918	1.17609	3.64345	3.61278	3.43136
	8	5	5.61278	4.27875	5.14613	4.79239	1.17609	4.66276	4.44716	3.92942
	11	6.57978	7.41497	6.25527	7.25527	6.61278	3.32222	6.04139	5.92942	6.27875
	12	6.99564	7.5682	6.8451	7.5563	7.07918	3.54407	6.43136	6.47712	6.92428
	14	7.43136	6.5563	6.94939	7.38021	6.75587	4.17609	6.47712	6.50515	7.11394
	15	6.74036	5.97772	6.74036	6.80618	6	3.11394	6.30103	6.25527	6.86332
	18	5.50515	4.66276	5.32222	5.34242	4.27875	2.20412	5.25527	5.23045	5.39794
	21	4.94448	3.96848	4.32222	4.74819	3.6721	2.44716	4.69897	4.57978	4.38021
	28	4.04139	2.61278	3.36173	3.38021	2.17609	1.17609	2.88081	3.43136	3.07918
	35	3.59106	2.11394	2.68124	2.88081	1.60206	1.17609	1.8451	2.44716	2.38021
	42	3.30103	1.90309	2.62325	2.54407	1.81291	1.17609	2.39794	1.81291	2.34242
	49	2.93952	1.17609	2.30103	2.53148	1.17609	1.17609	1.17609	1.81291	1.81291
	56	2.83251	1.17609	1.39794	1.81291	1.17609	1.17609	2.07918	1.81291	2
	63	2.60206	1.17609	1.81291	1.17609	1.17609	1.17609	1.39794	1.39794	1.60206
	70	2.61278	1.17609	1.39794	1.60206	1.17609	1.17609	1.60206	1.17609	1.39794
	77	2.34242	1.17609	1.39794	1.17609	1.17609	1.17609	1.17609	1.60206	1.60206
	84	2.07918	1.17609	1.17609	1.17609	1.17609	1.17609	1.17609	1.39794	1.60206
	112	1.81291	1.17609	1.17609	1.39794	1.17609	1.17609	1.17609	1.17609	1.17609
	133	1.17609	1.17609	1.17609	1.39794	1.60206	1.17609	1.39794	1.17609	1.17609
	189	1.47712	1.17609	1.17609	1.17609	1.17609	1.17609	1.17609	1.17609	1.17609
	196	1.60206	1.17609	1.17609	1.17609	1.17609	1.17609	1.17609	1.17609	1.17609
	203	1.30103	1.17609	1.17609	1.17609	1.17609	1.17609	1.17609	1.17609	1.17609
	210	1.30103	1.17609	1.17609	1.17609	1.17609	1.17609	1.17609	1.17609	1.17609
	217	1.17609	1.17609	1.17609	1.17609	1.17609	1.17609	1.17609	1.17609	1.17609
	224	1.17609	1.17609	1.17609	1.17609	1.17609	1.17609	1.17609	1.17609	1.17609
	238	2.23045	1.17609	1.17609	1.17609	1.17609	1.17609	1.17609	1.17609	1.17609
	253	1.17609	1.17609	1.17609	1.17609
	256					1.17609	1.17609	1.17609	1.17609	1.17609
	280	1.17609	1.17609	1.17609	1.17609	1.17609	1.17609	1.17609	1.17609	1.17609
	287	1.17609	1.17609	1.17609	1.17609	1.17609	1.17609	1.17609	1.17609	1.17609
	294	1.17609	1.17609	1.17609	1.17609	1.17609	1.17609	1.17609	1.17609	1.17609
	Fig 1c: CD4+ TM in Blood (% of pre-treatment baseline)											Fig 1d, left: CD4+ TN in Blood (% of pre-treatment baseline)											Fig 1e: CD4+ TM proliferation (% change from pre-treatment baseline)											Fig 1f, Right: CD4+ TN proliferation (% change from pre-treatment baseline)
		Cell counts (% of pre-treatment baseline)											Cell counts (% of pre-treatment baseline)											Frequency (% change from baseline)											Frequency (% change from baseline)
		Alemtuzumab (n=6)						Control group (n=3)					Alemtuzumab (n=6)						Control group (n=3)					Alemtuzumab (n=6)						Control group (n=3)					Alemtuzumab (n=6)						Control group (n=3)
	DPT	D1	D2	D3	D4	D5	D6	E1	E2	E3		DPT	D1	D2	D3	D4	D5	D6	E1	E2	E3		PID	D1	D2	D3	D4	D5	D6	E1	E2	E3		PID	D1	D2	D3	D4	D5	D6	E1	E2	E3
	0	100	100	100	100	100	100	100	100	100		0	100	100	100	100	100	100	100	100	100		0	0	0	0	0	0	0	0	0	0		0	0	0	0	0	0	0	0	0	0
	1	33.14	30.14	46.96	21.75	14.31	37.31	100.78	134.53	118.2		1	49.61	52.7	88.66	42.42	18.85	37.07	134.09	178.28	152.03		1	7.7	3.67	7.93	8.8	7.43	-0.47	-4.67	3.2	-2.03		1	-0.14	-0.28	-1.28	0.04	0.77	-0.05	-1.95	-0.24	-0.11
	5	25.98	8.02	16.97	2.98	2.09	8.9	126.53	62.68	88.52		5	42.36	6.34	29.2	2.74	1.95	8.95	111.78	56.43	88.55		5	7.9	15.47	16.03	40.4	22.03	13.83	-2.87	-0.9	-2.73		5	0.17	0.23	0.2	8.54	2.43	2.53	-3.18	-0.3	0.01
	7	35.05	17.14	31.03	5.12	1.82	15.41	96.5	113.78	122.31		7	57.01	16.17	45.48	5.62	1.68	13.26	117.54	112.8	118.47		7	10.4	16.87	16.13	42.5	27.73	17.43	-2.67	-0.8	-0.63		7	-0.02	-0.76	-0.66	1.43	1.85	1.6	-1.6	-1.4	-0.7
	11	10.73	5.14	18.29	2.01	2.38	6.16	97.65	80.19	115.84		11	17.99	3.88	21.93	1.1	0.75	4.08	135.68	85.52	124.28		11	26	30.77	34.03	48.2	38.53	29.43	-5.47	-2.5	1.27		11	1.44	0.83	1.45	13.34	6.74	2.53	-1.7	0.12	-0.37
	14	10.96	7.55	16.96	3.93	1.42	8.17	111.76	122.14	140.78		14	8.45	4.03	14.17	1.71	0.26	4.68	137.43	110.82	112.11		14	39.6	39.57	34.33	63	50.33	41.73	0.03	-1.2	8.67		14	4.62	2.78	1.58	20.74	4.6	10.48	-1.83	-1.18	0.14
	15		3.49	9.57	2.41	0.88	4.81	124.47	121.81	144.62		15		2.02	13.54	0.84	0.17	3.26	134.54	114.79	127.9		15		47.87	29.63	53.5	42.33	44.13	0.33	-0.4	9.47		15		2.93	3.97	10.64	16.5	10.38	-1.28	0.52	0.44
	18	6.09	1.43	9.92	8.97	0.41	7.08	113.95	138.56	113.74		18	7.27	0.61	8.3	1.75	0.07	3.38	150.83	154.71	104.31		18	30.3	47.47	32.53	59.9	53.83	42.33	-6.47	-4.6	0.47		18	2.34	4.43	1.67	13.54	21.5	8.08	-4.86	-0.97	-0.41
	21	5.2	2.31	11.19	14.5	1.18	6.83	88.54	108.85	88.96		21	6.23	0.46	9.06	2.37	0.15	2.44	104.62	122.69	97.7		21	33.8	61.67	44.73	60.6	63.13	50.73	-6.97	-1.6	1.77		21	3.43	15.07	7.29	17.74	15.6	17.58	-1.78	0.44	0.96
	28	16.43	16.42	13.34	15.4	8.45	12.7		70.54	117.88		28	10.76	5	5.15	2.23	0.69	5.96		84.94	89.78		28	31	38.77	38.63	36.5	47.03	28.73		3.9	0.47		28	5.34	13.27	11.49	15.84	10.5	9.38		-0.58	-0.51
	32		22.01	27.97	57.28	21.23	22.1					32		7.23	12.22	6.14	2.43	8.44					32		28.67	18.33	36.5	36.93	28.13					32		3.37	2.15	6.76	9.7	3.89
	35	28.2	26.85	28.51	25.3	19.2	17.21	112.74	99.13	122.06		35	16.29	8.53	11.92	3.49	2.04	7.1	123.65	108.94	122.45		35	31.2	47.57	40.93	34	45.23	37.33	-2.47	2.1	-0.73		35	3	15.57	5.18	11.74	20.2	9.98	-2.49	0.47	-0.27
	42	31.32	31.3	48.76	27.38	24.05	24.93	161.31	134.58	131.12		42	13.93	14.04	16.26	5.81	3.34	14.41	154.07	139.77	165.77		42	33.2	36.87	38.23	24.7	36.73	26.23	-1.47	1.5	2.97		42	5.72	8.77	9.49	11.24	13.2	4.13	-3.6	-0.98	-0.44
	49	38.96	27.75	45.64	35.96	33.06	22.92	106.19	77.09	105.68		49	15.1	8.89	12.51	5.64	3.64	8.25	91.93	77.65	91.1		49	20.8	23.97	14.13	14.4	22.63	22.43	-2.77	1.2	0.17		49	2.95	4.26	3.59	6.01	12.3	7.27	-3.76	-1.38	-0.67
	56	38.79	36.69	64.93	65.2	48.88	26.41	115.67	136.89	113.12		56	15.44	15.35	16.87	12.72	5.56	11.9	112.93	104.2	114.56		56	24	16.57	11.63	10.8	28.83	15.73	-2.67	-2	2.47		56	5.28	5.21	13.49	6.91	10.8	5.81	-3.25	-0.39	-0.13
	63	40.04	45.64	63.33	39.85	36.84	23.59	150.75	129.15	141.99		63	16.09	18.93	18.62	10.99	4.83	9.84	151.72	128.63	128.68		63	27.5	24.87	6.23	12.8	14.43	13.23	-4.67	-0.6	-0.53		63	5.75	6.64	12.99	5.16	8.32	10.28	-3.31	0.87	-0.29
	70	39.52	33.78	71.88	85.87	58.68	27.25	104.75	119.24			70	22.34	15.95	20.91	17.81	6.98	13.72	131.55	139.56			70	5.9	6.57	1.13	-2.2	4.43	4.13	-7.07	-1.3	-2.93		70	2.87	3.29	3.33	3.16	6.32	2.2	-3.56	-1.34	-0.58
	77	60.8	50.62	54.54	36.83	41.65	32.42	178.05	184.24	132.99		77	22.45	28.61	16.84	9.19	6.38	15.6	176.2	185.53	130.41		77	10.2	10.67	6.33	7.5	3.93	12.73	-7.47	-4.4	-1.83		77	3.13	3.1	7.99	4.5	4.38	4.76	-3.31	-1.11	0.2
	84	53.96	44.93	57.65	62.36	53.74	38.04	95.06	122.71	128.94		84	26.33	30.12	21.52	19.09	8.17	25.51	131.72	138.95	130.22		84	9.2	8.97	-0.97	1.4	9.53	14.63	-3.47	-1.7	6.27		84	3.8	3.35	6.99	5.74	3.18	2.62	-2.71	-1.9	-0.28
	92	55.6	48.12	64.87	29.23	29.33	29.72	134.56	139.25	72.22		92	30.76	38.32	31.18	12.84	6.64	15.59	175.27	161.51	84.4		92	12.7	11.97	-1.17	13.4	11.73	10.43	-2.27	-2.9	-1.03		92	3.08	2.67	10.59	6.37	8.21	6.63	-2.74	-0.67	0.88
	105	61	47.53	73.52	86.84	50.28	41.83	120.05	140.58	140.52		105	33.53	40.86	32.97	28.47	10.35	27.34	168.16	169.03	179.47		105	7.8	6.77	-1.27	-0.1	6.43	11.03	-6.57	-1	0.57		105	2.25	2.3	2.78	2.63	5.56	3.85	-1.88	-1.38	0
	112	60.16	45.67	60.31	59.48	43.86	44.27	140.83	146.38	138.27		112	35.55	38.76	30.23	24.89	11.71	32.15	180.18	225.09	163.6		112	11.6	11.27	1.43	5.6	11.93	12.43	-3.87	-1.3	5.47		112	1.66	2.85	6.28	4.6	6.11	2.49	-1.83	-1.47	0.33
	119	64.06	54.07	66.92	87.36	68.34	40	118.58	107.71	135.84		119	45.23	36.31	34.45	31.2	15.37	26.7	107.98	163.67	128.53		119	11.5	6.77	5.13	3	7.43	10.83	-3.47	2.8	0.57		119	3.01	0.67	7.69	3.36	4.93	4.15	-1.11	0.88	0.12
	126	67.68	67	74.14	72	57.94	50.3	79.9	113.77	118.06		126	49.54	57.77	40.13	29.81	15.88	33.72	88.93	180.96	134.33		126	8.5	14.27	-1.97	9.4	6.83	7.43	-9.37	-0.4	1.17		126	1.39	1.93	3.1	3.56	2.71	2.34	-0.28	-0.91	-0.19
	133	67.08	48.75	93.39	94.59	42.28	39.35	119.64	135.98	71.38		133	49.72	55.14	45.99	38.59	15.67	31.03	131.08	178.01	86.18		133	13.5	14.57	-1.07	5.1	7.63	8.83	-8.57	-3.1	-2.03		133	1.42	0.83	3.51	1.54	3.49	2.49	-2.2	-1.08	-0.49
	140	82.9	39.19	85.92	57.57	35.42	27.97	87.84	118.22	134.63		140	59.2	29.81	47.35	26.1	14.36	14.87	103.09	147.15	159.94		140	0.7	3.87	-9.97	2.6	6.93	4.63	-6.87	-2	-1.83		140	0.54	-0.09	0.69	1.77	4.33	5.03	-4.27	-0.71	-0.53
	147	73.79	90.65	83.94	65.83	48.24	35.29	85.23	134.55	132.08		147	56.28	72.41	50.84	31.81	17.95	25.47	100.02	194.23	131.41		147	8.4	3.37	-3.37	0.9	3.93	4.93	-10.27	-4.7	-3.73		147	1.21	0.4	2.94	2.16	2.98	3.18	-4.3	-1.61	-0.34
	154	74.03	53.54	70.34	84.97	64.14	43.14	101.33	140.82	155.37		154	65.16	51.94	43.95	42.9	30.76	26.27	92.46	161.86	190.71		154	6.2	5.77	-4.77	-3.8	4.33	1.33	-9.27	-4.8	-2.83		154	1.11	3.02	1.82	1.23	3.29	0.57	-3.45	-1.52	-0.64
	161	66.2	65.1	74.33	98.03	60.26	46.94	182.68	118.43	118.43		161	55.58	63.43	47.7	40.76	30.24	28.38	157.47	169.72	141.85		161	9.4	2.07	-4.27	0.1	2.93	4.63	-9.77	-0.2	1.07		161	1.66	1.61	1.9	1.27	3.45	1.15	-4.18	-1.17	-0.26
	166	52.95	44.56	78.32	55.42	27.39	31.23	113.18	82.68	81.25		166	58.92	49.56	52.7	38.68	26.62	19.81	117.45	187.54	99.21		166	2	8.47	0.83	0.2	1.03	7.13	-7.47	1	0.97		166	1.06	1.73	2.37	1.76	1.75	3.81	-3.05	-0.78	-0.3
	175	63.51	72.92	80.24	72.23	44.5	33.99	101.5	160.26	119.46		175	56.18	68.52	58.71	43.41	30.91	17.01	98.53	226.91	134.49		175	-0.1	3.37	-5.87	-0.8	2.13	-0.97	-7.67	-1.6	-2.63		175	0.55	-0.69	0.93	1.11	2.48	1.86	-4.29	-1.61	-0.87
	189	74.81	63.62	87	104.54	64.88	41.77	97.77	122.36	139.25		189	59.87	54.77	57.74	46.49	40.03	26.43	111.25	145.51	143.25		189	9.3	4.07	1.33	5	-1.77	2.13	-3.27	-6.37	1.87		189	1.29	1.91	1.43	1.14	1.51	1.35	-1.84	-1.39	-0.03
	203	66.44	87.43	93.24	142.54	83.18	33.38	138.95	102.66	141.33		203	52.48	54.45	65.98	65.22	54.59	18.56	122.27	151.87	152.28		203	7.2	5.87	-5.57	6.5	-0.07	3.83	-7.77	-2.5	3.87		203	1.04	2.61	1.3	1.08	1.94	2.31	-3.57	-1.24	0.21
	217	71.02	57.48	81.89	81.81	61.11	34.5	143.76	153.48			217	57.73	38.34	62.14	50.92	46.41	13.68	150.63	181.81			217	-1.3	2.87	-7.57	-2.8	0.63	1.23	-8.97	0.8	-2.23		217	1.02	0.59	-0.76	0.91	1.54	1.98	-4.37	-1.89	-1.02
	224	68.92	51.01	48.02	75.84	44.75	45.09	121.75	119.67	114.05		224	59.92	42.79	32.97	49.68	31.77	24.54	128.11	153.94	151.47		224	-1.9	1.07	-2.57	-5.3	2.23	-0.97	-9.27	-3.8	-4.03		224	0.52	-0.57	1.37	-0.01	0.38	0.21	-4.17	-2.49	-1.12
	231	67.72	64.67	62.03	67.26	60.63	48.8	72.74	93.36	108.27		231	48.22	45.94	47.02	38.09	37.02	23.66	75.64	140.77	85.05		231	9.3	5.77	-0.17	2.5	7.13	3.43	-6.07	-1.3	0.67		231	1.9	3.54	3.31	1.85	1.9	3.78	-1.04	0.69	1.75
	237	86.8	79.33	77.14	64.2	64	36.52		154.93	142.82		237	61.68	47.21	48.29	37.36	40.17	17.91		187.54	110.46		237	4	1.67	5.93	4.5	5.33	-0.67	-11.27	-7.33	-1.33		237	1.11	0.83	4.15	2.99	2.53	1.76	-3.86	-1.45	-0.14
	Fig 1g: SIV DNA in PBMC of Alemtuzumab-treated animals								Fig 1h: SIV DNA in PBMC of control animals					Fig 1i: SIV DNA in LN of Alemtuzumab-treated animals								Fig 1j: SIV DNA in Duodenum of Alemtuzumab-treated animals
		SIV DNA copies/1e6 cell equiv								SIV DNA copies/1e6 cell equiv					SIV DNA copies/1e6 cell equiv								SIV DNA copies/1e6 cell equiv
		Alemtuzumab (n=6)								Control group (n=3)					Alemtuzumab (n=6)								Alemtuzumab (n=6)
	PID	D1	D2	D3	D4	D5	D6		PID	E1	E2	E3		PID	D1	D2	D3	D4	D5	D6		PID	D1	D2	D3	D4	D5	D6
	12	29429.9	104720	29.451	174511	11879.4	7.294		12	21194.9	29963.7	13304.2		15	4684.11	347.874	490.974	3478.89	4294.8	1.863		15	1144.87	3139.64	2323.51	8244.78	3546.37	0.02
	15	3473.5	4282.84	4897.09	3646.88	2782.55	3.367		15	4348.86	4651.99	3646.32		77	2389.81	3935.63	955.388	240.656	1110.73	0.02		77	1917.85	1346.73	539.103	397.165	247.98	1.768
	70	1316.31	1887.21	493.127	633.303	601.216	1.629		70	1060.09	466.982	823.668		287	135.998	452.978	461.099	160.478	29.215	0.941		287	118.66	196.379	314.938	60.579	43.943	0.02
	77	871.307	1662.28	954.165	753.162	667.445	0.002		77	1100.68	752.904	1056.32		315	79.335	150.29	407.255	77.222	56.781	5.441		315	136.946	135.283	356.868	8.802	16.756	0.81
	196	273.328	1017.36	384.715	379.99	235.006	0.002		196	561.97	210.713	341.389		364	268.472	152.297	307.524	5.085	16.87	0.099		364	4.481	266.044	250.114	81.09	78.472	0.02
	287	285.202	664.008	273.499	168.691	122.622	0.234		287	305.462	97.831	208.713		434	11.56	572.409	3.674	1.133	29.654	0.02		434	4.184	304.329	4.012	1.447	1.664	0.072
	315	82.894	84.26	62.458	3.279	0	0.002		315	202.914	82.372	118.096
	343	84.723	22.825	6.83	6.092	2.168	0.002		343	115.57	34.984	63.54
	357	57.654	37.397	11.21	2.124	1.737	0.132		357	50.412	20.132	57.12
	364	46.343	58.953	32.285	15.739	11.179	0.002		364	218.95	49.496	122.903
	378	27.074	31.15	16.277	5.242	1.417	0.09		378	93.924	30.874	58.925
	399	26.756	32.525	17.718	1.65	6.754	0.002		399	122.68	21.134	51.371
	434	28.601	10.414	23.735	7.661	3.184	0.382		434	110.251	40.625	70.719
	441	35.027	27.326	26.368	10.084	4.189	0.002		441	176.211	43.518	111.159
	455	36.629	50.172	25.303	3.118	2.831	2.218		455	129.657	29.044	99.106
	469	2.643	3.97	2.83	1.93	2.113	0.002		469	73.08	12.808	20.763
	Fig 1k: Kaplan-Meier Survival Curve of Time to Viral Rebound												Fig 1l: Plasma Viral Loads after ART release
		Time to rebound (days) after ART interruption												SIV copies per ml plasma
		Alemtuzumab (n=6)						Control group (n=3)						Alemtuzumab (n=6)						Control group (n=3)
		D1	D2	D3	D4	D5	D6	E1	E2	E3			Days post-ART release	D1	D2	D3	D4	D5	D6	E1	E2	E3
	Time elapsed	5	12	7	7	16	2000	9	7	9			2	15	15	15	1515	15	15	15	15	15
	Rebound?	Yes	Yes	Yes	Yes	Yes	No	Yes	Yes	Yes			5	17	15	15	15	15	15	15	15	15
													7	280	15	22	760	15	15	15	17	15
													9	1200	15	730	2800	15	15	170	90	15
													12	91000	190	46000	13000	15	15	23000	11000	3000
													14	180000	700	71000	530000	15	15	110000	110000	10000
													16	200000	3500	34000	200000	760	15	390000	470000	44000
													20	310000	13000	56000	6200	14000	15	83000	110000	12000
													22	290000	2000	27000	6700	5600	15	36000	51000	7400
													29	280000	41000	61000	6000	21000		180000	120000	35000
													33						15
													36	310000	15000	41000	4400	9900	15	95000	45000	10000
													43	200000	13000	38000	9800	5400	15	64000	40000	2600
													50	190000	15000	64000	21000	16000	15	43000	18000	1600
													57	160000	3700	81000	64000	15000	15	55000	29000	8300
													85	320000	33000	110000	280000	2500	15	39000	45000	20000
													99	290000	27000	81000	270000	4100	15	27000	47000	58000
													134						15	80000	140000	250000
													155						15
													176	890000	320000	180000	620000	44000	15	290000	160000	170000
													196	570000	440000	110000	690000	27000		530000	220000	330000
													245						15
													252						15
													255						15
													259						15
													262						15
													266						15
													269						15
													273						15
													276						15
													280						15
													288						15
													310
													316
													317						15
													345						15
													373						15
													457						15
													513						15
													562						15
													736						15
													997						15
													1025						15
													1060						15
													1220						15
													1346						15
													1374						15
													1402						15
													1430						15
													1457						15
													1486						15
													1514						15
													1597						15
													1682						15
													1710						15
													1766						15
													1822						15
													1850						15
													1878						15

## Sheet: S3 Dataset Fig. 3
	Figure 3b - Plasma viral loads														Figure 3c - SIV DNA and SIV RNA in cells
		SIV Copies/ml														Left: SIV DNA (Log SIV copies/10e6 Cell Equivalents)
		Alemtuzumab (n=8)								Control group (n=4)						Alemtuzumab (n=8)								Control group (n=4)
	Weeks post-infection	I1	I2	I3	I4	I5	I6	I7	I8	J1	J2	J3	J4		Tissue	I1	I2	I3	I4	I5	I6	I7	I8	J1	J2	J3	J4
	0	15	15	15	15	15	15	15	15	15	15	15	15		PBMC	1040	289.7	414.5	82.89	118.1	289.7	2135	0.2	831.6	28.97	0.2	0.2
	0.428571	25	65	15	15	25	40	40	15	15	15	15	400		Peripheral LN	12530	1898	11560	181.7	1838	4044	5563	25.29	2401	196.6	42.8	2.529
	1	320000	150000	24000	19000	19000	75000	220000	18000	200000	23000	580	1400
	1.28571	1100000	740000	65000	45000	42000	200000	910000	58000	880000	58000	650	1900			Right: SIV RNA (Log SIV copies/10e6 Cell Equivalents)
	1.42857	1300000	800000	85000	35000	47000	270000	1100000	77000	1200000	63000	1100	3100			Alemtuzumab (n=8)								Control group (n=4)
	2	45000	140000	12000	2800	2800	7700	190000	17000	300000	13000	40	1100		Tissue	I1	I2	I3	I4	I5	I6	I7	I8	J1	J2	J3	J4
	2.42857	5700	17000	1900	470	290	830	20000	4000	45000	3000	650	15		PBMC	74360	30290	14760	9802	4646	16160	93970	4514	92060	10330	86.97	20.92
	3	220	1500	40	180	25	25	470	1000	2900	760	15	40		Peripheral LN	60860	51980	33730	12530	35050	35960	138300	4868	45410	9125	146.9	164.7
	4	15	65	15	140	15	15	15	40	65	40	15	15
	4.14286
	5	15	25	15	15	15	15	15	15	25	65	15	15
	5.28571	15	25			15						15
	5.42857						15			290			15
	5.85714			15	15			15	15		15
	6	25	15	15	15	15	15	15	15	40	15	15	15
	7	15	15	15	15	15	15	15	15	15	15	15	15
	8	15	15	15	15	15	15	15	15	15	15	15	15
	9	15	15	15	15	15	15	15	15	15	15	15	15
	10	15		15	15	15	15	15	15	15	15	15	15
	10.8571	15	15			15	15			15		15
	11			15	15			15	25		15		15
	12	15	15	15	15	15	15	500	15	15	15	15	15
	13	15	15	15	15	15	15	15	15	15	15	15	15
	14	15	15	15	15					15	15
	15	15	15	15	15	15	15	15	15	15	15	15	15
	16	15	15	15	15					15	15
	19.2857	15	15	15	15	15	15	15	15	15	15	15	15
	22.3	15	15	15	15	15	15	15	15	15	15	15	15
	25.2857	15	15	15	15	15	15	15	15	15	15	15	15
	28.2857	15	15	15	15	15	15	15	15	15	15	15	15
	31.2857	15	15	15	15	15	15	15	15	15	15	15	15
	34.2857	15	15	15	15	15	15	15	15	15	15	15	15
	37.1429	15	15	15	15	15	15	15	15	15	15	15	15
	42	15	15	15	15	15	15	15	15	15	15	15	15
	42.4286	15	15	15	15	15	15	15	15	15	15	15	15
	43	15	15	15	15	15	15	15	15	15	15	15	15
	43.4286	15	15	15	16	15	15	15	15	15	15	15	15
	44	15	15	15	15	15	15	15	15	15	15	15	15
	45	15	15	15	15	15	15	15	15	15	15	15	15
	46	15	15	15	15	15	15	15	15	15	15	15
	51	15	15	15	15	15	15	15	15	15	15	15	15
	52.1429
	56	15	15	15	15	15	15	15	15	15	15	15	15
	60.2857	15	15	15	15	15	15	15	15	15	15	15	15
	65.2857	15	15	15	15	15	15	15	15	15	15	15	15
	71	15	15	15	15	15	15	15	15	15	15	15	15
	76.1429	15	15	15	15	15	15	15	15	15	15	15	15
	Figure 3d - CD4 Tm counts and proliferation in blood
		CD4 TM in Blood (% of pre-infection baseline)														CD4 TM Proliferation (% Change from pre-infection baseline)
		Alemtuzumab (n=8)								Control group (n=4)						Alemtuzumab (n=8)								Control group (n=4)
	PID	I1	I2	I3	I4	I5	I6	I7	I8	J1	J2	J3	J4		PID	I1	I2	I3	I4	I5	I6	I7	I8	J1	J2	J3	J4
	294	100	100	100	100	100	100	100	100	100	100	100	100		294	0	0	0	0	0	0	0	0	0	0	0	0
	297	11.567	30.9964	2.84095	2.70791	19.3696	14.9133	1.70189	14.6097	122.497	128.229	82.3827	84.8149		297	5.6625	7.5125	28.225	18.895	14.635	41.3875	12.51	23.725	-0.0175	-0.95	-2.2525	0.2175
	301	6.25848	43.3546	3.09486	0.8654	5.82714	9.1646	0.32988	14.4618	91.9863	114.419	130.889	122.705		301	9.0625	40.0125	39.425	7.295	42.135	53.0875	-3.13	38.025	6.7825	2.95	-3.2425	-1.9525
	304	4.0188	11.4785	0.6658	0.42752	2.62674	5.04841	0.77523	3.61142	130.104	98.0387	82.2186	79.5263		304	4.7625	27.8125	67.025	14.995	46.835	49.7875	FALSE	55.025	-2.6975	8.55	-3.2725	0.7975
	308	1.40314	13.2236	1.28044	0.37447	1.42576	10.1109		11.3871	133.08	73.974	138.289	123.494		308	9.5625	26.9125	14.725	52.095	55.835	73.7875	FALSE	67.725	-6.0975	-6.46	-1.9625	-1.0225
	315	0.34002	18.3641	5.89338	7.07048	0.2398	6.46641	11.8288	20.8287	132.877	82.1083	116.892	106.998		315	59.5625	70.6125	80.925	57.595	73.235	79.6875	74.41	77.525	-0.9175	3.65	-0.5325	2.8975
	322	3.61301	58.2948	8.5	3.23708	1.20699	4.84784	11.1254	32.8611	100.199	55.4932	86.6791	82.15		322	47.9625	26.4125	40.625	15.195	51.435	44.3875	85.51	52.225	5.7825	-7.02	-1.2725	4.9975
	328	10.2711	63.3139	39.0892	17.1137	6.89557	14.6496	17.5863	51.4148	87.4999	116.872	57.8462	81.4384		328	23.5625	15.0125	64.725	22.795	62.235	29.8875	78.21	6.325	10.4825	-0.05	7.0775	9.6975
	336	23.9266	45.2169	41.9096	22.879	9.57535	28.5392	8.00033	35.3599	74.35	57.5134	92.8204	58.365		336	22.5625	24.6125	32.425	14.595	59.835	6.1875	44.21	14.925	12.5825	11.95	9.4775	16.5975
	343	27.2176	38.5176	59.866	32.1403	26.9712	20.1664	7.25466	29.8093	91.9374	83.9694	111.004	80.0383		343	10.1625	1.8425	16.425	3.715	26.335	8.1875	26.61	7.025	2.3825	5.45	3.4075	13.4975
	350	27.9023	65.7873	87.8049	37.7169	17.8858	37.6485	33.1752	35.9133	84.7999	92.5702	120.235	76.6899		350	2.9625	-4.0775	12.525	6.895	9.035	-0.8125	17.31	4.225	-2.7175	-5.12	-0.3625	4.0975
	357	23.1212	38.1777	67.8941	36.6713	16.2416	36.4464	39.7367	41.9025	80.5857	72.2515	105.459	111.719		357	10.3625	0.2925	15.225	2.655	11.135	-7.5725	7.21	1.925	1.5825	-4.6	-2.3225	0.8975
	363	24.2566	91.7825	51.3971	34.8221	27.2889	50.2977	61.8153	34.5456	106.641	50.1297	70.9821	91.4321		363	9.2625	-0.2075	8.425	5.095	11.835	-3.8125	10.41	-0.875	-2.4175	-2.66	-1.9725	-0.6525
	371	28.6028	82.8526	62.4276	30.7895	52.2639	50.3703	84.1321	48.9254	72.8568	34.6724	145.695	103.687		371	12.3625	3.6125	9.425	11.795	11.835	3.6875	14.01	-0.675	-2.4775	1.45	-2.0425	3.9975
	378	36.989	24.5551	57.1512	40.8265	24.4406	41.2313	57.6494	38.5887	83.7304	77.5486	66.9352	84.083		378	12.3625	3.9125	3.425	8.695	12.935	-2.2125	14.11	2.425	-4.4775	-0.25	-1.4425	1.4975
	392	31.5412	49.582	41.1158	41.5025	47.5706	48.5945	77.3781	34.7967	84.5049	78.6132	66.7866	101.658		392	14.6625	1.3925	5.225	3.095	6.035	-3.4125	6.11	5.525	-0.0175	0.85	-0.9125	0.9975
	406	43.9478	45.8994	67.3895	41.2545	40.4054	55.7354	112.955	44.5838	85.3713	96.4666	75.755	96.1682		406	14.4625	2.2325	1.825	8.695	2.235	-10.1825	6.41	-0.975	-1.7175	8.85	-0.4425	6.1975
	422	42.9987	76.3559	90.0181	57.1498	56.6354	28.0818	165.331	60.5969	104.69	130.766	39.4946	97.6669
	443	59.6672	77.0241	69.4314	60.0314	39.5397	60.104	109.32	44.9861	86.9405	119.458	73.9763	74.8298		443	-4.2675	-3.7875	-6.325	0.375	-5.175	-10.9825	-0.83	-3.125	-6.0075	-7.36	-4.1625	8.5975
	457	57.8973	97.1554	109.961	66.0754	48.3129	46.1426	185.968	47.6148	118.657	115.107	96.511	96.4856		457	4.9625	-2.5175	1.425	19.195	2.935	-4.7125	-1.25	2.925	-4.4675	-6.17	-0.8425	7.0975
	470	36.103	86.9618	61.4909	53.8792	55.4856	64.0125	147.891	64.0723	123.986	135.974	91.9489	107.514		470	5.9625	-5.1475	3.925	37.195	0.395	-2.7125	-2.14	-0.775	-2.7975	-1.45	-2.2725	1.7975
	483	54.6716	73.4891	94.4442	46.2684	65.9681	78.7335	152.14	51.1697	92.8044	122.598	69.7504	85.9437		483	2.5725	2.6525	2.625	4.385	1.635	-4.1125	-1.86	-1.075	-0.4175	-1.6	0.5675	3.2975
	497	49.9948	47.1084	64.1992	55.9382	60.708	83.3225	152.43	54.4688	70.5394	106.543	84.2306	94.5664		497	6.8625	-0.1775	0.725	31.495	-0.995	-9.5925	-5.94	-4.575	7.4825	-6.18	-1.4225	1.0975
	511	51.9213	60.8634	61.6775	47.2342	44.664	55.3477	108.499	58.552	41.1252	107.193	79.2372	97.2433		511	4.4625	-0.9175	-1.125	-1.435	-3.605	-8.8825	-6.15	-3.175	-1.8775	-4.9	-1.9825	1.8975
	518	49.1112	39.6965	55.9748	65.4912	58.6158	181.242	40.8123	54.0537	69.9981	84.9626	98.3942	153.215		518	5.8625	3.9125	0.425	-0.545	-0.395	-12.9925	1.04	-0.775	2.2825	2.15	-0.5825	0.5775
	524	44.9836	111.11	82.0413	53.5817	65.2642	76.275	137.681	52.6061	89.5131	189.712	121.908	98.0582		524	-2.8675	2.5425	-3.475	-1.525	5.935	-3.1125	-3.69	0.625	-2.2875	-6.34	-2.4625	0.8975
	531	40.8928	66.9572	52.5406	47.3376	46.2651	75.0562	68.623	38.4914	69.5549	97.4682	44.4808	94.4607		531	9.2625	4.0125	1.825	-0.125	-5.665	-8.9225	-1.93	-3.435	9.2825	8.05	4.1775	-3.3825
	Figure 3e - CD4 Tn counts and proliferation in blood
		CD4 TN in Blood (% of pre-infection baseline)														CD4 TN Proliferation (% Change from pre-infection baseline)
		Alemtuzumab (n=8)								Control group (n=4)						Alemtuzumab (n=8)								Control group (n=4)
	PID	I1	I2	I3	I4	I5	I6	I7	I8	J1	J2	J3	J4		PID	I1	I2	I3	I4	I5	I6	I7	I8	J1	J2	J3	J4
	294	100	100	100	100	100	100	100	100	100	100	100	100		294	0	0	0	0	0	0	0	0	0	0	0	0
	297	13.2766	32.0139	5.63919	2.7079	26.9894	24.4749	6.04044	10.3682	126.582	122.896	120.285	94.9646		297	3.33667	1.64	-1.0323	3.43667	0.2	-0.03	-0.25	1.41	-0.7167	-1.7233	-0.27	0.18
	301	3.26107	36.2613	3.59255	0.22083	8.86753	16.4696	0.99703	9.01139	68.791	144.234	139.757	128.478		301	3.59667	1.55	5.65667	-0.5433	-0.19	1.26	1.13	1.15	3.96333	-2.3833	2.27	-0.16
	304	0.94642	11.6255	0.31194	0.10633	4.88687	6.96095	0.66528	1.61403	140.773	113.892	119.543	84.4094		304	0.41667	1.55	11.8867	12.2867	2.05	5.07	-2.63	1.02	0.32333	-1.1033	0.11	2.48
	308	0.31485	10.091	0.39527	0.09301	1.58993	4.19195		3.04245	147.169	57.9789	186.518	146.165		308	4.49667	1.19	13.5867	8.28667	3.44	5.1	-2.63	5.64	-1.5367	-1.8933	-1.23	-0.28
	315	0.04966	5.9557	1.17858	1.41771	0.08924	0.97609	1.00683	3.66768	153.147	64.7312	108.06	113.568		315	15.2067	2.75	14.7867	15.3867	11.42	7.24	6.19	4.64	-0.9667	-2.6233	-2.35	-0.85
	322	0.17047	4.8358	1.21546	0.77122	0.30973	0.63564	3.28101	4.89407	100.629	62.1874	118.095	97.5063		322	9.40667	3.71	4.53667	3.95667	5.18	7.61	0.31	3.69	-0.7867	-1.7033	-0.46	-0.69
	328	0.11395	5.86429	4.17532	3.06611	1.62406	1.14051	4.57191	5.95602	87.8137	90.1527	76.4902	79.3583		328	2.78667	4.41	5.27667	4.87667	4.8	9.31	3.04	2.97	-0.5567	-2.6833	0.49	-0.75
	336	1.12983	4.83334	2.26052	6.40701	0.89588	1.69602	1.01082	5.17594	70.9733	41.2256	104.192	52.6978		336	7.11667	4.34	4.71667	3.35667	3.7	13.31	3.75	3.72	1.06333	-1.3133	1.97	0.47
	343	1.53167	4.72752	3.88487	8.77582	4.44324	1.07486	1.00381	4.94592	88.657	72.7242	110.829	75.6177		343	9.20667	6.33	6.91667	3.40667	1.15	9.01	4.44	3.75	-1.2167	-0.0833	2.4	-0.02
	350	1.35278	5.47612	5.2194	12.254	1.79921	2.98073	3.14187	7.29245	67.418	108.261	152.093	74.3184		350	3.90667	4.79	7.56667	0.15667	4.15	4.41	2.08	4.15	0.71333	-0.3333	1.58	-0.25
	357	0.97039	5.94282	5.39099	12.0743	2.04558	6.5389	5.47438	8.83908	71.2652	65.6549	121.774	102.279		357	4.99667	3.13	8.78667	2.19667	1.96	7.54	5.89	2.88	-0.7167	-1.7233	0.82	0.17
	363	1.14109	8.86588	3.58735	13.6073	4.11668	10.3528	6.18177	8.09588	74.3503	31.6345	87.3585	87.1467		363	5.61667	2.66	15.8867	2.15667	4.7	6.66	4.18	1.41	-0.5667	-1.8233	-0.65	-0.65
	371	1.93336	9.77124	4.60427	11.1392	4.90632	17.8022	5.03711	11.437	54.5215	37.1883	143.693	90.8701		371	9.60667	1.81	11.6867	2.26667	2.88	12.11	7.34	2.49	0.26333	-0.8933	1.55	-0.67
	378	2.18604	4.34639	5.43956	19.844	1.17435	19.4839	3.45155	9.21115	69.2887	89.7882	88.3128	78.1796		378	5.56667	5.76	7.35667	0.99667	8.22	6.55	7.1	3.32	0.27333	-0.5533	0.59	-0.04
	392	2.37737	9.12593	3.47552	26.5729	4.04315	45.3022	5.68755	10.3112	74.2791	71.1165	98.242	90.9515		392	4.21667	3.18	5.93667	0.36667	2.71	2.44	7.97	3.49	-1.5067	-1.8933	1.17	-0.5
	406	4.94343	8.47548	5.4203	19.1841	2.99042	46.1993	7.9807	10.7494	67.2699	95.3438	91.5842	75.2784		406	5.88667	2.33	6.99667	0.85667	7.3	2.36	3.93	2.09	-0.4567	0.24667	0.06	0.65
	422	5.38847	16.2885	4.35466	31.3115	3.30351	39.7773	10.7997	19.962	86.7876	105.712	50.8547	75.8147		422	7.37667	3.07	8.22667	1.96667	4.33	1.31	4.95	1.41	0.31333	-1.8933	1.32	0.21
	443	13.9113	18.8721	6.08246	37.0577	4.80343	82.5499	13.2577	17.6562	61.6912	119.044	110.664	105.774		443	2.88667	1.24	5.23667	-0.8133	4	2.08	0.86	1.93	-0.3667	-2.6233	0.37	0.71
	457	20.6352	31.5681	8.66324	44.2211	6.18281	67.8149	28.3847	19.0694	89.32	86.8702	138.465	102.41		457	3.18667	0.12	4.94667	8.18667	2.92	1.15	4.01	1.22	-1.9667	-2.4033	0.34	-0.49
	470	16.2083	22.7918	6.79313	35.0474	7.0649	95.6228	26.2035	26.9874	108.064	126.516	110.356	116.467		470	5.05667	0.51	3.87667	6.62667	3.15	1.07	1.98	1.09	-1.5967	-1.6533	-1.29	0.3
	483	25.4515	26.331	10.1085	38.5039	7.22441	138.859	29.4564	26.2678	76.0351	113.895	106.015	90.5381		483	1.80667	0.05	6.72667	1.21667	4.82	1.57	3.25	1.17	-1.6467	-1.6833	0.1	0.38
	497	31.0363	22.6576	8.70994	45.9878	11.2127	129.13	42.2713	29.4806	46.0363	101.189	132.778	76.6975		497	3.62667	1.92	6.95667	28.9867	2.5	0.49	0.88	1.74	3.94333	0.21667	3.01	0.4
	511	30.907	27.2176	8.74721	39.526	8.9652	94.0989	40.0844	32.7523	28.0755	99.2235	120.116	114.499		511	2.39667	1.14	3.55667	-0.4633	4.07	0.59	1.47	2.33	1.12333	-1.0533	1.85	-0.12
	518	28.7262	21.7668	9.52979	60.6382	13.1038	27.9591	112.379	31.8098	37.8327	70.6166	108.301	154.682		518	3.22667	2.3	4.32667	0.86667	2.32	5.96	-0.21	2.47	-0.0867	-1.0733	0.49	0.29
	524	30.719	27.2596	11.4321	35.9817	12.5403	106.903	40.5749	31.3843	72.1519	154.794	98.4412	103.454		524	4.05667	0.77	1.07667	0.55667	3.23	0.39	2.01	0.87	0.19333	-0.5433	2.9	0.74
	531	24.275	34.1181	7.66217	34.1349	29.5197	92.7057	24.4565	21.7507	43.7262	89.0775	46.2871	90.9589		531	2.72667	0.66	4.35667	2.03667	1.24	1.64	2.85	1.17	0.87333	-1.3533	1.14	-0.87
	Figure 3f: CD4 T cell counts in LN
		Left: CD4 T cells in T cell Zone (cells per square mm)
		Alemtuzumab (n=8)								Control group (n=4)
	Timepoint	I1	I2	I3	I4	I5	I6	I7	I8	J1	J2	J3	J4
	Pre	12694.3	14362.5	9000.32	9665.89	11479.4		10801.5	14406.9	11549.8	9704.14	6363.73	9774.81
	Post	4199.18	6056.07	3885.23	5991.3	8416.37	2822.32	4725.36	7544.66	8916.96	7110.48	9682.46	9182.64
		Middle: CD4 T cells in B cell follicle (cells per square mm)
		Alemtuzumab (n=8)								Control group (n=4)
	Timepoint	I1	I2	I3	I4	I5	I6	I7	I8	J1	J2	J3	J4
	Pre	4665.09			3177.98	3477.44		5349.43	3532.57	1151.01	1877.35	2195.3	3407.33
	Post	1084.24	1854.48	2805.25	1085.25	2549.75	767.566		2852.52	2362.71	3357.65	1783.69	2741.51
		Right: CD4 T cells in Medullary Cord (cells per square mm)
		Alemtuzumab (n=8)								Control group (n=4)
	Timepoint	I1	I2	I3	I4	I5	I6	I7	I8	J1	J2	J3	J4
	Pre	4710.09	6175.01	3143.09	3687.29	6268.8		3977.62	3616.77	1386.17	2124.82	3385.81	2864.33
	Post	3339.62	3828.59	3525.18	3747.5	4723.14	1787.36	1693.45	2900.6	1568.8	3478.09	2584.22	3038.85
	Figure 3g - CD8 Tm counts and proliferation in blood
		CD8 TM in Blood (% of pre-infection baseline)														CD8 TM Proliferation (% Change from pre-infection baseline)
		Alemtuzumab (n=8)								Control group (n=4)						Alemtuzumab (n=8)								Control group (n=4)
	PID	I1	I2	I3	I4	I5	I6	I7	I8	J1	J2	J3	J4		PID	I1	I2	I3	I4	I5	I6	I7	I8	J1	J2	J3	J4
	294	100	100	100	100	100	100	100	100	100	100	100	100		294	0	0	0	0	0	0	0	0	0	0	0	0
	297	5.40812	28.7134	1.17861	1.95965	7.98366	6.01051	0.45106	9.99608	143.438	163.681	69.8309	70.6591		297	12.5967	8.32333	21.7	31.32	6.28	34.62	11.16	17.5	-5.1	-4.7333	-1.95	-0.42
	301	2.63989	42.7991	2.36799	0.45201	4.61301	5.01308	0.11684	19.1485	92.6423	163.496	147.627	171.712		301	24.0967	32.9233	24.9	8.62	14.48	32.72	9.26	29.6	2.2	4.56667	-5.83	-3.52
	304	1.22877	13.6531	0.34462	0.2552	1.73662	2.28495	0.25685	3.36891	119.332	98.6448	90.0725	71.5996		304	26.7967	20.2233	35.8	42.62	18.68	45.02	-9.94	21.6	-4.3	0.76667	-5.08	-0.22
	308	0.78688	19.4501	0.6139	0.23721	0.85295	12.2107		16.4435	160.656	114.52	165.051	147.953		308	19.8967	19.6233	12.5	10.02	43.68	75.12	-9.94	62.3	-7.9	-8.8033	2.68	-0.72
	315	0.25038	32.9472	6.9383	14.1438	0.18834	12.3699	38.4533	61.777	197.227	146.51	139.179	155.085		315	78.0967	61.0233	71.9	33.22	55.18	79.32	81.66	68.1	-0.3	0.56667	1.08	-0.22
	322	10.7903	100.59	26.7104	6.53779	0.90144	7.80907	65.7834	150.113	108.88	59.7024	120.798	110.476		322	19.9967	14.6233	3.4	5.32	54.68	18.92	86.36	56.2	1.2	-6.8033	-0.91	1.78
	328	43.2201	112.269	159.575	51.9603	14.3384	29.1016	121.257	306.292	67.0037	192.621	66.1048	101.406		328	7.19667	15.0233	-0.7	12.22	65.68	14.72	56.66	1.6	6	-4.8333	11.68	5.18
	336	93.4932	90.0935	120.225	63.8769	28.8995	39.6653	44.0922	114.422	65.9059	56.4597	99.4742	53.7633		336	20.1967	35.1233	10.8	16.62	61.78	6.22	29.06	4.7	4.9	11.6667	1.98	8.88
	343	150.205	66.6335	130.744	94.0412	104.187	21.9	39.9361	61.8669	112.017	86.973	102.054	88.9147		343	11.0967	-6.7667	8.3	6.12	14.78	12.02	22.66	-0.7	-1.8	4.36667	1.18	6.48
	350	176.446	96.7595	163.76	121.891	48.7136	39.8038	121.466	62.1439	124.34	178.583	117.19	76.7408		350	-0.8033	-6.9567	6.6	-0.67	10.28	10.92	14.66	0.2	-3.5	-3.7333	-2.41	2.78
	357	85.3791	54.0248	114.981	67.8165	38.052	32.1693	144.326	67.9691	65.9481	59.1845	88.436	116.002		357	22.3967	-0.0767	6.6	1.02	6.48	3.02	4.16	-2.8	-0.2	-4.0333	-4.86	0.18
	363	150.774	157.421	67.7105	79.3541	99.4492	73.9081	212.619	65.9338	90.2417	50.1391	60.7065	119.589		363	13.9967	-0.4767	6.3	0.62	10.18	5.52	7.56	-0.3	-4.7	1.36667	-2.03	-3.52
	371	117.479	112.902	75.8009	46.8088	233.844	59.1004	319.703	109.562	69.8793	33.4778	155.882	128.582		371	19.2967	1.82333	7.7	3.42	13.28	0.92	3.86	1.2	2.9	0.46667	-4.93	0.88
	378	168.354	28.8084	64.9411	63.1845	79.5158	40.2608	158.485	61.5452	60.912	69.8124	50.0554	100.868		378	14.2967	7.02333	3	5.42	18.28	5.92	8.16	-0.2	-1	0.26667	-5.06	0.48
	392	109.893	70.5589	40.6744	68.1716	244.643	42.0405	192.576	31.7494	68.5833	87.3221	51.9773	131.859		392	13.6967	2.32333	2.2	3.52	10.98	4.42	8.96	-0.5	-2.1	1.66667	7.38	2.38
	406	191.243	64.7758	72.9063	60.7813	126.447	55.5682	273.731	71.9782	67.8692	113.872	50.1197	96.761		406	5.99667	3.32333	-2.3	2.22	-5.82	-4.18	-0.93	0.7	2.9	2.86667	-1.33	4.28
	422	199.988	117.395	92.4005	141.078	197.955	27.6542	354.395	70.5694	130.446	228.626	30.3667	88.4298		422	10.1967	1.62333	-1.9	6.62	4.48	-0.78	-0.5	2.8	0	3.36667	-3.04	5.18
	443	197.524	102.301	56.1408	93.0279	102.198	48.5857	217.603	63.9138	79.6884	126.62	56.6753	68.488		443	-6.0433	-6.3367	-14.31	-4.32	-8.51	-2.38	-2.32	-6.2	-9.91	-7.8533	-3.38	5.68
	457	203.38	141.548	97.5869	102.782	125.71	36.1225	396.655	52.2492	148.32	150.141	72.3253	86.3853		457	0.29667	-5.2067	-0.6	4.82	2.58	5.42	0.86	4	-6.8	-1.7333	1.38	1.88
	470	104.36	134.243	54.8143	67.1249	148.427	38.2268	266.594	90.1609	167.31	186.278	72.1457	114.668		470	2.59667	-9.8667	0.6	24.32	-5.02	2.62	-1.55	-3.3	-7	-1.3333	-5.29	0.68
	483	170.832	98.7559	70.7543	58.2962	186.901	62.4586	310.537	53.055	107.034	156.576	43.2358	73.3134		483	0.69667	0.52333	-3.4	2.42	-3.52	-0.78	0.36	-3	0	-1.3333	1.88	2.68
	497	78.7811	48.4746	49.7567	60.6311	132.044	47.2569	302.686	48.0874	50.8342	106.589	68.3215	84.2254		497	4.89667	-2.2767	-1	22.92	-2.92	-0.88	-4.57	-6.4	2.7	-4.2333	-0.27	1.98
	511	106.247	70.5245	46.0728	48.8318	126.328	41.9132	207.076	89.362	30.1029	166.318	75.9759	128.788		511	2.79667	-1.8767	-4.7	-4.3	-1.82	1.62	-1.86	-3.5	-3.9	-3.4333	-1.88	1.58
	518	78.627	41.8586	47.7119	80.4025	143.745	173.041	42.9795	45.3302	56.5398	94.0978	86.1561	233.663		518	4.89667	2.32333	0.1	3.32	-3.22	-7.85	5.26	-1.3	0.8	2.76667	0.48	0.18
	524	59.7249	144.07	56.452	58.4444	143.486	37.3336	259.345	43.9209	76.3332	320.512	131.874	126.517		524	-3.5833	1.22333	-8.5	8.22	0.48	2.52	-3.28	-1.3	-6.6	-6.7333	-3.48	-3.42
	531	53.5259	91.5066	40.0567	53.7354	90.6039	49.7062	128.744	38.7382	44.5045	127.398	30.3224	111.218		531	10.6967	-0.3767	-0.6	6.42	-9.98	-5.78	-3.39	-6.1	3.6	2.46667	0.88	-5.82

## Sheet: S4 Dataset Fig. 4
	Figure 4a: Plasma viral loads (alemtuzumab)										Figure 4b: Plasma viral loads (controls)
		SIV Copies/ml										SIV Copies/ml
		Alemtuzumab (n=8)										Control group (n=4)
	Weeks post-infection	I1	I2	I3	I4	I5	I6	I7	I8		Weeks post-infection	J1	J2	J3	J4
	22.2857	15	15	15	15	15	15	15	15		22.2857	15	15	15	15
	25.2857	15	15	15	15	15	15	15	15		25.2857	15	15	15	15
	28.2857	15	15	15	15	15	15	15	15		28.2857	15	15	15	15
	31.2857	15	15	15	15	15	15	15	15		31.2857	15	15	15	15
	34.2857	15	15	15	15	15	15	15	15		34.2857	15	15	15	15
	37.1429	15	15	15	15	15	15	15	15		37.1429	15	15	15	15
	42	15	15	15	15	15	15	15	15		42	15	15	15	15
	42.4286	15	15	15	15	15	15	15	15		42.4286	15	15	15	15
	43	15	15	15	15	15	15	15	15		43	15	15	15	15
	43.4286	15	15	15	16	15	15	15	15		43.4286	15	15	15	15
	44	15	15	15	15	15	15	15	15		44	15	15	15	15
	45	15	15	15	15	15	15	15	15		45	15	15	15	15
	46	15	15	15	15	15	15	15	15		46	15	15	15
	51	15	15	15	15	15	15	15	15		51	15	15	15	15
	52.1429										52.1429
	56	15	15	15	15	15	15	15	15		56	15	15	15	15
	60.2857	15	15	15	15	15	15	15	15		60.2857	15	15	15	15
	65.2857	15	15	15	15	15	15	15	15		65.2857	15	15	15	15
	Figure 4c: SIV DNA in tissues (early treatment groups)
			Left: SIV DNA (Log SIV copies/1e6 Cell Equivalents)
			Alemtuzumab (n=8)								Control group (n=4)
	Timepoint	Tissue	I1	I2	I3	I4	I5	I6	I7	I8	J1	J2	J3	J4
	Wk 36	PBMC	1.896	16.49	9.195	6.42	1.896	6.42	21.67	0.2	28.97	0.2	0.2	0.2
	Wk 67	PBMC	1.896	0.2	0.2	1.896	4.017	1.896	1.896	0.2	12.48	0.2	0.2	0.2
	Wk 36	Peripheral LN	552.6	70.53	871.2	5.355	331.6	108.3	165.8	0.2	55.26	26.78	0.2	0.2
	Wk 67	Peripheral LN	110	2.529	38.63	0.2	5.355	2.529	193.1	2.529	52.73	0.2	8.56	36.1
	Wk 36	Mesenteric LN	301.4	53.55	38.63	25.29	1745	552.6	3996	5.355	127.9	21.99	0.2	0.2
	Wk 67	Mesenteric LN	663.8	0.2	0.2	552.6	110.5	552.6	55.26	0.2	131	21.99	0.2	0.2
	Wk 36	Spleen	110.5	110.5	21.99	85.6	8.56	16.64	129.6	0.2	28.9	12.26	2.529	0.2
	Wk 67	Spleen	28.9	0.2	2.827	0.2	0.2	0.2	85.6	0.2	28.9	0.2	2.529	0.2
	Wk 36	Colon	5.355	2.529	0.2	8.56	28.9	5.355	21.99	0.2	114.5	5.355	0.2	0.2
	Wk 67	Colon	5.355	0.2	8.56	0.2	0.2	0.2	8.56	2.529	28.9	0.2	0.2	0.2
	Figure 4d - Kaplan-Meiers Survival Curve of Time to Rebound
		Time to rebound after ART interruption (days)
		Alemtuzumab (n=8)								Control group (n=4)
		I1	I2	I3	I4	I5	I6	I7	I8	J1	J2	J3	J4
	Days post-ART release	9	9	27	12	14	9	12	16	9	14	160	23
	Rebounded?	Yes	Yes	Yes	Yes	Yes	Yes	Yes	Yes	Yes	Yes	Yes	Yes
	Figure 4e - Post-ART release pVL (alemtuzumab)											Figure 4f - Post-ART release pVL (controls)
		SIV pVL (copies/ml)											SIV pVL (copies/ml)
		Alemtuzumab (n=8)											Control group (n=4)
	DP ATI	I1	I2	I3	I4	DP ATI	I5	I6	I7	I8		DP ATI	J1	J2	DP ATI	J3	J4
	0	1	1	1	1	0	1	1	1	1		0	1	1	0	1	1
	2	1	1	1	1	2	1	1	1	1		2	1	1	2	1	1
	5	1	1	1	1	5	1	1	1	1		5	5	1	5	1	1
	7	4	1	1	1	7	1	1	1	1		7	1	1	7	1	1
	9	28	140	1	1	9	1	7	1	1		9	210	1	9	1	1
	12	3100	55000	1	28	12	1	1500	1	1		12	40000	1	12	1	1
	14	38000	380000	8	28000	14	10	48000	210	1		14	320000	28	14	1	1
	16	360000	6300000	8	410000	16	200	190000	12000	1		16	1600000	6500	16	1	1
	20	120000	200000	1	1700000	20	6200	1300000	70000	21		20	750000	940000	20	4	4
	23	7900	57000	1	510000	23	420000	170000	370000	640000		23	330000	7000000	23	16	330
	27	5700	140000	2500	190000	27	15000000	180000	180000	11000000		27	490000	570000	27	1	180000
	30	30000	370000	98000	480000	30	3800000	340000	56000	1000000		30	870000	400000	30	1	22000000
	34	130000	610000	360000	250000	34	1700000	380000	52000	2700000		34	660000	500000	34	1	9000000
	41	24000	210000	100000	32000	41	2200000	130000	14000	780000		41	420000	360000	41	4	1800000
	48	8300	270000	61000	12000	48	300000	100000	400000	360000		48	1100000	570000	48	1	870000
	55	9100	940000	97000	6400	55	380000	210000	14000	280000		55	1400000	1000000	55	1	550000
	62	89000	1000000	29000	3000	62	150000	180000	7500	290000		62	660000	590000	62	1	640000
	69	35000	860000	30000	7400	69	370000	320000	16000	900000		69	870000	690000	69	1	400000
	76	12000	930000	71000	11000	76	210000	220000	41000	450000		76	1500000	820000	76	1	420000
	83	4500	700000	37000	5000	83	200000	360000	200000	540000		83	1300000	550000	83	1
	97	3800	1200000	58000	12000	90	170000					110			90	1
	111	2900	2400000	190000	1500	146	29000	1300000	570000	1400000		169	11000000	780000	97	5
	125	2200			4900	176	14000	2600000	210000	230000		197	15000000	1300000	104	1
	139	1400			1900										111	1
	169		6900000	320000											118	1
	197		3900000	470000											125	1
															132	21
															139	1	1500000
															146	1
															153	1
															160	320000
															169	6000000	810000
															176	350000
															183	200000
															187	430000
															194	650000
															201	510000
															204	660000
															208	550000
															215	660000
															222	530000
															229	790000
															236	470000
															243	650000
															251	590000
															257	660000
															268	670000
	Figure 4g - Viral Reactivation Rate
	Viral reactivation events per day
	Alemtuzumab (n=8)								Control group (n=4)
	I1	I2	I3	I4	I5	I6	I7	I8	J1	J2	J3	J4
	0.0806452	0.162866	0.107681	0.0687285	0.0536481	0.265252	0.218818	0.0525431	0.261552	0.0564653	0.00625	0.0375516

## Sheet: S5 Dataset Fig. 5
	Figure 5b - Plasma viral loads																Figure 5c - SIV DNA and SIV RNA in cells
		SIV Copies/ml																Left: SIV DNA (Log SIV copies/10e6 Cell Equivalents)
		Alemtuzumab (n=8)								Control group (n=6)								Alemtuzumab (n=8)								Control group (n=6)
	Weeks post-infection	G1	G2	G3	G4	G5	G6	G7	G8	H1	H2	H3	H4	H5	H6		Tissue	G1	G2	G3	G4	G5	G6	G7	G8	H1	H2	H3	H4	H5	H6
	0	15	15	15	15	15	15	15	15	15	15	15	15	15	15		PBMC	0.2	216.7	686.5	1047	0.2	339.5	18.96	0.2	503.3	188.6	28.97	0.2	0.2	82.89
	0.428571	15	15	680	25	15	15	15	15	15	25	15	15	15	15		Peripheral LN	2.827	3647	10870	22960	25.29	110.5	2.529	110	273.6	21920	219.9	110.5	1179	122.6
	1	1800	170000	1600000	160000	1900	200000	34000	8800	61000	95000	10000	6200	9300	29000
	1.28571	1900	760000	7500000	550000	2600	460000	15000	40000	270000	350000	19000	12000	18000	69000			Right: SIV RNA (Log SIV copies/10e6 Cell Equivalents)
	1.42857	1400	770000	5200000	520000	940	660000	73000	31000	300000	370000	21000	20000	21000	110000			Alemtuzumab (n=8)								Control group (n=6)
	2	15	55000	120000	140000	65	38000	8100	1800	17000	90000	3000	2300	860	21000		Tissue	G1	G2	G3	G4	G5	G6	G7	G8	H1	H2	H3	H4	H5	H6
	2.42857	15	7500	6300	31000	15	2200	1700	65	2000	16000	790	290	15	1300		PBMC	49.35	73660	158500	28930	73.55	27850	15800	1405	12990	18980	1296	1084	2841	2429
	3	15	3800	1600	3600	15	540	3300	15	140	4000	40	25	15	15		Peripheral LN	2.04	97400	82010	1369	413.8	25650	48.42	2800	11710	883.9	2481	942.7	286.9	7521
	4	15	65		25	15	25	140	470	15	25	40	15	15	15
	4.14286			15
	5	15	15	15	1000	15	15	15	430	15	15	15	15	15	15
	5.28571		15			15				15				15
	5.42857			720			15	15			15	15			15
	5.85714				15				400				15
	6	15	15	650	15	15	15	15	400	15	15	15	15	15	15
	7	15	15	1300	15	15	15	15	430	15	15	15	15	15	15
	8	15	15	680	15					15	15	15	15	15	15
	9	15	15	40	15	15	15	15	860	15	15	15	15	15	15
	10	15	15	15	15	15	15	15	65	15	15	15	15	15	15
	10.8571	15	15			15	15			15		15		15
	11			15	15			15	15		15		40		15
	12	15	15	15	15	15	15	15	15	15	15	15	15	15	15
	13	15	15	15	15	15	15	15	15	15	15	15	15	15	15
	14	15	15	25	15					15	15
	15	15	15	15	15	15	15	15	15	15	15	15	15	15	15
	16	15	15	15	15					15	15
	19.2857	15	15	15	15	15	15	15	15	15	15	15	15	15	15
	22.3	15	15	15	15	15	15	15	15	15	15	15	15	15	15
	25.2857	15	15	25	15	15	15	15	15	15	15	15	15	15	15
	28.2857	15	15	15	15	15	15	15	15	15	15	15	15	15	15
	31.2857	15	15	15	15	15	15	15	15	15	15	15	15	15	15
	34.2857	15	15	15	15	15	15	15	15	15	15	15	15	15	15
	37.1429	15	15	15	15	15	15	15	15	15	15	15	15	15	15
	42	15	15	15	15	15	15	15	15	15	15	15	15	15	15
	42.4286	15	15	15	15	15	15	15	15	15	15	15	15	15	15
	43	15	15	15	15	15	15	15	15	15	15	15	15	15	15
	43.4286	15	15	15	15	15	15	15	15	15	15	15	15	15	15
	44	15	15	15	15	15	15	15	15	15	15	15	15	15	15
	45	15	15	15	15	15	15	15	15	15	15	15	15	15	15
	46	15	15	15	15	15				15	15	15	28		15
	51	15	15	15	15	15	15	15	15	15	15	15	15	15	15
	52.1429	15	15	15		15	15	15	15			15	15	15
	56			15	15	15	15	15	15	15	15	15	15	15	15
	60.2857	15	15	15	15	15	15	15	15	15	15	15	15	15	15
	65.2857	15	15	15	15	15	15	15	15	15	15	15	15	15	15
	71	15	15	15	15	15		15	16	15	15	15	15	15	15
	76.1429	15	15	15	15	15	15	15	15	15	15	15	15	15	15
	Figure 5d - CD4 Tm counts and proliferation in blood
		CD4 TM in Blood (% of pre-infection baseline)																CD4 TM Proliferation (% change from pre-infection baseline)
		Alemtuzumab (n=8)								Control group (n=6)								Alemtuzumab (n=8)								Control group (n=6)
	PID	G1	G2	G3	G4	G5	G6	G7	G8	H1	H2	H3	H4	H5	H6		PID	G1	G2	G3	G4	G5	G6	G7	G8	H1	H2	H3	H4	H5	H6
	0	100	100	100	100	100	100	100	100	100	100	100	100	100	100		0	0	0	0	0	0	0	0	0	0	0	0	0	0	0
	3	83.9442	91.7129	74.1645	77.3778	88.9358	93.624	80.8526	105.302	137.152	157.766	88.1824	70.5742	91.6839	96.8465		3	6.4675	1.36	0.9075	1.385	-0.87	0.87	-1.4	-2.37	-0.1725	1.96	-0.85	-0.81	-5.32	-4.27
	7	5.65055	84.5928	72.2752	69.116	72.495	97.6215	90.525	95.8246	51.7656	121.857	58.6092	58.8448	65.2534	112.448		7	29.2675	-5.28	-0.1125	0.165	9.27	3.27	-4	1.33	-4.0625	-1.36	9.35	-1.41	6.38	-2.74
	9	5.61597	21.4619	11.5274	10.5851	15.0681	23.5377	11.4276	17.6254	72.7252	90.0556	98.5872	62.0187	97.3614	84.1023		9	37.6675	15.26	22.7075	9.655	10.67	5.57	5.7	17.03	2.8275	4.38	1.75	-0.41	2.28	0.08
	10	2.86159	22.8241	12.8589	15.696	9.58412	21.1438	7.15089	12.6516	108.923	110.326	74.2337	71.3032	60.4181	111.17		10	44.9675	11.46	6.7075	2.955	21.57	13.47	19.1	26.93	0.6275	2.65	2.85	0.89	0.57	-2.35
	14	1.72689	28.4965	17.4031	18.1168	4.19029	17.9886	10.5676	9.64235	124.738	185.962	50.7856	43.7875	64.348	117.658		14	55.7675	7.66	7.0075	23.255	57.97	43.17	18.4	16.83	-4.1525	1.67	17.25	5.79	20.58	-1.45
	17	1.53597	10.0166	2.79233	5.16816	1.93537	10.6014	4.83447	3.26008	117.021	143.965	103.679	92.1291	79.1492	109.45		17	65.0675	34.16	48.5075	39.555	53.27	32.37	11.6	23.53	2.6275	4.38	2.25	1.59	0.88	-1.12
	21	3.97768	27.1151	1.66012	3.99893	1.21273	12.0401	3.29744	3.22334	79.9558	92.4547	44.4276	37.6706	52.14	100.456		21	67.5675	49.26	31.2075	63.855	58.07	52.47	21.8	14.13	4.9275	9.08	12.85	1.39	21.48	-0.25
	28	8.8613	28.4068	12.594	11.9131	0.49602	28.7034	10.8274	4.38983	70.3547	104.497	58.5107	55.5823	39.489	112.983		28	46.6675	12.36	61.8075	24.355	23.27	24.17	-6.7	2.83	3.5275	3.11	18.25	-3.96	-1.18	0.11
	35	8.47437	40.1471	32.8679	20.8327	2.47343	29.2129	12.4728	19.5498	75.1177	80.3119	89.1079	82.7316	79.6843	92.3431		35	36.4675	7.06	8.0075	21.055	83.17	32.87	47.3	77.13	4.6275	4.08	8.55	-1.31	11.38	0.88
	37	25.6265	43.6118	37.6754	46.8574	3.58229	47.3919	11.6285	27.0284	59.7326	109.107	106.44	98.9205	115.035	90.7183		37	17.5675	9.26	25.8075	0.375	27.17	39.77	61.7	-1.87	8.1275	5.08	5.25	-2.5	1.98	1.98
	42	5.59076	16.0298	38.6767	37.9123	14.9033	37.4821	12.9838	22.2562	86.8389	91.8774	55.092	35.5789	73.7256	119.415		42	19.8675	4.16	4.7075	18.055	67.57	25.07	37.9	-2.77	2.7275	0.83	4.85	4.69	3.28	0.17
	49	9.42968	49.1986	45.5213	36.8938	22.5612	55.2516	21.5524	49.9257	64.9201	107.035	71.8218	45.807	64.9883	127.652		49	6.6675	3.46	1.3075	12.655	1.07	14.57	0.6	-4.73	2.1275	3.74	20.45	4.89	4.68	5.84
	56	35.6755	69.9404	57.4684	62.0359	15.4984	40.6617	22.6757	61.2064	99.5946	183.026	60.9571	49.4312	44.1582	117.909		56	9.7675	-1.54	-0.1625	0.625	9.27	7.77	7.2	11.13	-5.4225	2.92	9.85	4.09	4.98	4.44
	63	21.0579	72.3071	44.6958	49.882	20.1539	26.7644	16.1871	35.2087	107.056	157.685	45.1694	40.2836	65.041	76.793		63	8.7675	3.16	2.6075	14.155	9.37	-2.83	0.8	6.93	0.1275	3.65	2.95	-3.11	2.78	3.74
	70	32.316	66.785	56.5828	49.4857	38.7702	38.5597	13.2637	43.4493	78.8004	125.268	43.834	27.9712	82.6356	107.656		70	7.6675	2.96	2.3075	7.455	17.47	-1.83	4	4.23	6.0275	2.78	1.25	-1.01	-1.71	5.14
	76	27.6101	93.3929	81.6794	64.4615	48.0785	52.9564	21.0422	44.3052	83.3869	180.343	100.951	38.4481	97.134	93.1389		76	9.5675	0.66	1.1075	-3.375	-2.63	-1.23	1.8	5.43	0.6275	-1.54	-1.9	-1.51	-0.88	5.14
	84	38.2676	71.3814	64.6668	58.5225	40.5787	43.2315	36.6673	66.9849	97.5025	155.859	60.7115	43.4586	83.1044	124.713		84	6.0675	-0.44	-1.1725	9.255	15.57	1.97	8.2	7.63	0.4275	1.97	3.35	2.39	1.88	0.77
	91	30.4461	55.161	55.0045	47.7556	34.4687	46.736	21.1041	50.6926	59.0377	77.5667	46.0772	48.1401	65.3105	107.569		91	9.0675	0.06	1.4075	7.755	12.27	3.57	3.9	8.73	0.9275	1.96	8.15	-0.21	7.08	3.84
	98	35.5183	62.1268	65.1326	45.0021	27.5143	33.7522	23.4574	52.7663	48.9339	101.205	39.2461	54.6346	62.1265	119.969		98	6.4675	2.56	0.8075	7.955	6.27	-3.23	-6.5	2.73	5.6275	1.51	0.45	-6.92	-1.2	-0.3
	105	42.1736	48.8306	60.6134	48.8725	24.767	33.4121	27.7496	33.7696	63.0379	85.2102	42.8564	50.6086	47.6109	102.627		105	6.9675	-2.74	0.8075	9.055	7.67	-1.03	-3.8	-6.07	3.3275	0.77	6.05	-5.49	4.88	-2.46
	112	58.8738	69.9095	65.4126	70.074	38.9817	39.3937	20.8277	31.003	108.412	144.649	41.3186	40.8985	63.9846	88.3604		112	3.3675	-1.54	-1.9425	3.755	11.37	0.67	-3.7	0.93	-1.0725	1.13	0.75	-0.91	-0.43	-1.18
	135	61.8206	54.8545	61.4491	62.9682	64.8028	32.0286	30.0561	58.3803	63.5396	140.197	57.2581	62.7515	69.0562	102.451		135	1.1675	-1.84	-1.6525	8.655	6.67	-0.23	-2.3	-2.97	-2.6825	-1.46	1.95	-4.2	0.68	3.14
	156	83.1405	60.6508	80.7736	62.3231	59.8978	56.3639	32.1914	71.0968	80.1353	168.861	61.9251	69.9111	79.5837	129.135		156	-0.2225	-5.86	-3.3525	3.555	1.67	-7.63	-4.2	-5.7	-4.7125	-1.75	-3.62	-5.33	-2.91	2.12
	177	84.9523	85.214	85.9083	73.6265	61.0353	72.1131	36.914	59.9513	135.893	105.177	39.3505	74.8501	71.6	123.257		177	-2.2925	-3.14	-1.3125	5.555	3.07	-10.57	-14.28	-7.64	-1.9725	-1.19	-4.48	-1.51	-3.34	-3.18
	198	69.666	92.4301	67.0179	77.9459	62.0939	61.5216	33.6162	67.7161	99.0022	74.7999	63.0613	82.5834	71.1025	130.155		198	1.8375	-6.38	-2.3325	-2.405	6.47	-0.53	-11.28	-8.15	-8.2525	0.12	-0.65	-7.08	-2.12	-0.6
	219	69.666	118.718		77.3949	70.8357	55.9335	34.5349	47.0212	93.1204	133.432	62.4134	40.3868	66.2635	105.076		219	1.8375	-1.74	0.4075	2.455	3.17	-3.93	-7.5	-4.4	8.2275	4.98	-2.12	-2.01	-0.43	0.96
	240	110.788	129.464	95.5602	60.1064	49.9387	51.6905	35.6909	49.9262	75.6885	114.893	49.6114	61.7579	70.9328	108.116		240	4.4675	-3.68	0.7075	5.555	11.97	4.37	4.7	0.33	0.3275	1.49	5.05	2.99	4.88	1.18
	259	78.6045	97.2324	70.4951	56.7686	48.101	51.222	36.1656	46.145	105.075	155.917	52.9365	61.1331	48.0957	79.7481		259	5.1675	14.06	14.7075	5.455	6.57	7.97	-4.7	-2.47	2.9275	2.5	5.65	2.39	5.78	9.34
	265	56.4753	64.2275	80.4979	42.1897	48.2633	40.4335	31.6857	76.3129	92.1761	108.507	78.9443	49.3693	60.5042	88.8101		265	11.2675	3.66	4.9075	1.335	10.47	6.47	13.7	1.63	2.1275	4.38	4.25	6.09	7.68	8.34
	287	71.6009	89.4295	53.3503	48.9848	44.5104	40.3793	35.8533	53.8754	94.322	134.042	44.8962	46.5066	41.5797	81.4725		287	4.2675	-7.22	-3.9125	0.115	15.97	12.57	0.7	3.53	-5.2525	0.63	7.55	4.09	14.98	5.84
	294	73.8726	62.5737	47.5622	40.3467	42.7948	51.0221	33.8557	78.92	172.698	162.265	51.4986	50.9348	60.2748	60.2294		294	4.7675	10.76	9.1075	9.255	0.77	-3.33	-10.76	-2.37	2.5275	0.47	0.65	-5.3	2.18	-0.2
	297	76.5814	104.629	56.0664	34.679	30.3068	42.74	29.1198	26.8301	95.2292	153.684	46.4248	50.3258	56.676	95.359		297	6.3675	8.36	8.1075	13.455	12.07	6.37	0.4	-2.27	2.5275	1.71	10.35	3.49	4.28	2.18
	301	46.5526	76.3289	30.6377	24.7145	43.7026	48.4248	45.4974	72.8107	117.602	94.8546	81.1214	70.1218	66.0979	86.7854		301	6.8675	11.76	2.8075	5.055	4.27	-6.33	-10.82	-4.84	0.7275	0.4	-0.65	-2.59	2.88	-1.13
	304	53.3796	43.1757	49.3257	25.7077	50.4519	44.2313	37.1836	67.06	74.5088	201.106	70.1545	58.9584	58.4753	83.3908		304	6.2675	15.16	8.9075	11.955	10.87	-2.23	-8.5	-6.05	2.3275	0.85	2.25	-2.92	1.78	3.14
	308	38.3152	70.0562	65.2325	58.6727	47.3857	38.7147	33.5873	69.071	80.4681	207.335	69.9775	63.3832	61.8023	75.3854		308	3.3675	-4.7	1.3075	10.255	10.37	4.77	1	2.83	-1.9725	-0.53	5.95	2.59	2.78	2.27
	315	30.4337	67.2441	58.7372	34.4275	37.5635	49.5733	20.0731	58.8832	88.0343	103.396	50.5728	53.5806	57.2503	77.8669		315	12.1675	7.36	4.5075	16.355	9.47	2.97	6.9	1.63	5.1275	2.69	5.65	0.29	6.78	4.04
	322	62.1717	91.4801	53.9214	84.7607	44.2511	56.4516	37.2287	57.0615	100.656	117.237	83.248	56.7062	56.6246	85.4207		322	4.3675	-3.98	0.0375	-0.245	4.67	2.87	-4.3	-1.87	-3.4725	0.19	4.85	-2.62	9.08	3.64
	328	63.7487	49.5063	43.2331	48.3883	47.2569	48.0414	31.0027	39.525	91.4335	75.2962	56.05	47.4903	47.7161	78.0676		328	5.3675	-0.54	0.4075	2.355	8.97	1.87	6.7	-3.8	2.1275	2.33	3.75	-5.24	12.48	6.44
	336	37.3077	109.002	61.0134	68.6377	41.7186	53.7399	38.0763	16.4421	84.3	110.245	41.144	49.0253	55.6388	67.1419		336	9.9675	3.56	3.6075	7.855	7.47	5.17	-1.3	-3.17	5.8275	5.18	6.95	-0.51	3.28	4.14
	343	37.419	89.1764	66.2298	72.4908	32.7561	53.716	33.6031	30.6973	78.3352	93.6585	49.9274	51.6114	56.0112	86.2657		343	8.9675	3.56	1.1075	2.355	10.97	-0.13	9.5	2.83	6.3275	6.78	2.55	3.89	10.78	3.04
	350	64.2016	39.0095	13.4796	11.8357	54.2665	52.5102	42.368	33.4043	128.837	108.613	55.0518	43.7991	60.435	91.5949		350	3.5675	-7.92	-3.2925	-2.875	8.17	3.97	8	12.03	2.0275	-0.83	4.55	-2.11	7.98	1.64
	357	66.8987	64.253	40.6153	58.4487	65.221	60.4804	46.5394	51.8867	106.719	101.744	64.153	49.3464	66.1524	79.9194		357	6.6675	1.66	1.0075	-0.915	4.67	3.37	-0.2	14.03	2.4275	2.73	-0.85	-0.01	0.88	3.94
	363	81.6002	45.8626	31.0534	14.3849	71.819	49.6019	34.8156	98.1475	125.807	165.42	73.1323	85.1631	64.2867	70.937		363	3.9675	-7.5	4.7075	3.055	-2.83	-8.23	-9.74	-5.93	2.5275	3.62	-4.02	-8.91	-2.99	2.74
	371	2.89057	18.3872	23.1222	16.6289	68.7161	67.1801	44.7345	86.4476	112.162	100.671	69.9761	58.8517	62.2453	74.9279		371	11.6675	1.56	4.0075	6.855	13.37	4.17	8.4	1.43	10.3275	4.08	2.25	3.79	12.28	7.04
	378	53.4154	47.3988	29.5339	17.2192	45.2985	43.737	51.2819	54.4396	91.7423	107.073	60.4342	52.1079	51.4773	84.5193		378	8.3675	-1.64	-1.2425	1.705	9.27	9.17	6.6	0.63	8.2275	3.57	12.85	1.79	2.58	4.34
	392	46.1638	21.5936	17.1137	5.26719	57.1086	43.3599	70.7115	78.1104	74.1855	84.5913	68.2682	48.9234	64.3159	73.4585		392	7.6675	-7.18	-4.2925	1.615	9.07	2.57	10.4	-0.27	9.2275	1.51	14.45	3.99	7.28	2.94
	406	75.8866	69.2535	29.6971	24.7142	43.6489	37.8978	45.2776	89.0823	88.2654	131.667	60.5938	55.923	54.9322	74.4104		406	9.9675	-4.84	-5.0425	-2.305	8.67	2.77	-2.9	-3.95	6.3275	2.77	2.65	-1.51	8.88	5.54
	422	63.4023	119.798	65.9175	82.1523	63.9551	37.6806	38.6756	58.0935	120.284	97.1602	106.87	52.0309	28.0775	79.5574		422	7.0675	0.66	0.4075	12.455	12.67	7.97	7.4	6.83	3.9275	5.78	1.95	3.89	2.58	7.14
	443	52.6409	118.593	76.8747	109.478	43.6075	46.4099	41.3661	86.6681	131.501	126.831	82.5388	66.0436	51.4667	68.4927		443	0.4575	-4.87	-1.1925	-3.805	1.07	5.07	-3.7	-3.27	-11.293	-1.19	-2.31	-0.21	2.68	4.64
	457	115.511	142.214	77.2646	108.123	60.0901	46.0339	55.369	123.137	219.623	156.433	82.5641	61.0602	56.893	117.739		457	1.5175	-6.53	14.8075	2.065	8.27	6.57	2.8	-3.07	-2.3725	6.78	4.85	-1.41	2.88	5.24
	470	47.7713	77.897	72.7901	90.7534	61.4265	56.8186	49.2147	91.3518	107.895	129.309	74.6687	59.1286	63.8435	79.3097		470	7.7675	-5.55	-3.6625	8.755	2.97	-0.93	-0.1	-4.86	-9.4125	18.38	-1.17	-1.91	2.38	3.64
	483	85.0358	118.353	77.2814	72.4195	39.5025	51.2269	53.2975	102.083	100.692	131.258	74.3463	81.2683	39.3961	80.6176		483	7.2675	15.66	9.1075	2.855	7.67	3.87	-4.3	-5.32	0.9275	9.38	1.45	-0.81	8.38	7.74
	497	70.8633	108.231	87.7943	54.7302	42.3827	60.3272	63.401	37.056	107.507	100.221	79.3426	69.5635	46.9297	68.2993		497	6.3675	4.56	12.8075	6.855	8.37	0.57	-3.5	3.23	0.8275	13.68	-2.43	-5.16	2.48	3.24
	511	57.8075	91.3376	70.9397	60.0687	54.439	64.4994	38.2939	67.7754	97.3683	134.795	84.5039	85.0117	48.6823	72.3635		511	3.9675	-3.31	-1.4525	7.555	6.57	-1.23	4.5	2.43	-0.1725	0.58	-0.05	-1.11	3.28	3.04
	518	49.386	92.7771	93.5727	38.274	46.7412	59.1576	60.2328	75.4851	105.004	150.594	75.6008	77.0753	130.799	66.6334		518	6.9675	-2.94	2.6075	6.255	3.67	-0.33	-4	0.43	3.1275	2.24	-0.55	-2.21	0.88	2.28
	524	83.123	138.663	104.917	75.6632	57.1032	76.5355	43.1787	43.7561	152.448	164.469	57.4928	60.7699	72.0731	90.0752		524	-2.0625	-3.27	1.5075	-1.665	10.87	-7.13	-0.6	10.73	-0.8725	-2.55	0.35	0.59	-1.5	1.18
	531	58.3156	83.2324	80.2585	49.6571	41.5457	32.6938	37.6398	50.006	117.566	114.631	55.5681	49.8832	48.3414	54.2482		531	11.5675	-4.54	-0.9725	-2.235	0.54	-6.43	-8.6	4.53	-0.8725	1.91	-3.05	-6.47	-0.78	1.72
	Figure 5e - CD4 Tn counts and proliferation in blood
		CD4 TN in Blood (% of pre-infection baseline)																CD4 TN Proliferation (% change from pre-infection baseline)
		Alemtuzumab (n=8)								Control group (n=6)								Alemtuzumab (n=8)								Control group (n=6)
	PID	G1	G2	G3	G4	G5	G6	G7	G8	H1	H2	H3	H4	H5	H6		PID	G1	G2	G3	G4	G5	G6	G7	G8	H1	H2	H3	H4	H5	H6
	0	100	100	100	100	100	100	100	100	100	100	100	100	100	100		0	0	0	0	0	0	0	0	0	0	0	0	0	0	0
	3	104.886	123.441	107.534	66.4815	88.7745	90.7334	97.9498	118.211	109.388	160.621	74.5243	89.8403	79.2741	85.7871		3	0.7975	-0.2925	0.23	-0.39	0.75	-0.85	-0.3	-1.08	1.0825	0.72	0.19	-0.78	-0.92	0.3
	7	4.62059	71.8975	48.4454	39.2083	92.2387	83.5052	80.5262	81.9501	28.2035	110.584	51.6521	63.7929	54.5509	101.018		7	0.7075	0.1075	0.34	0.7	0.38	0.32	-0.87	-0.68	-1.8245	2.29	0.06	-1.11	-0.29	-0.11
	9	2.58785	19.974	4.72517	6.20774	31.3516	35.1706	18.3375	30.148	47.8539	67.8253	86.9957	72.0659	86.2983	73.9699		9	2.8275	0.4775	2.4	0.14	-0.84	-0.69	-0.91	-1.95	0.6225	0.76	-0.42	-1.97	-0.92	0.07
	10	0.61508	16.411	8.74794	14.6926	24.5887	27.4641	7.09793	16.8549	121.394	70.4913	82.2695	76.806	66.5325	107.6		10	5.0875	1.9075	3.21	0.15	0.33	-0.19	1.6	6.06	0.0625	1.33	-0.54	-0.93	-0.79	1.42
	14	0.28005	14.574	6.93125	7.81554	3.77165	16.4031	7.33805	6.04026	105.548	144.474	51.953	65.0222	38.05	102.583		14	7.7875	0.6875	4.4	0.77	3.99	4.54	1.73	1.72	-0.8275	2.29	1.71	0.51	0.2	-0.13
	17	0.12325	5.99248	0.70807	1.70529	2.0365	13.9061	4.06362	1.31129	99.4669	176.182	91.3155	123.473	69.0311	120.139		17	27.0575	0.1575	11.66	4.04	2.17	0.2	3.39	0.87	-0.4375	0.22	0.01	-1.84	0.22	-0.82
	21	0.22363	9.55347	0.32661	0.53484	0.38401	6.69417	2.11787	0.7006	55.7652	67.5781	49.3013	34.0542	30.0604	84.0029		21	25.1575	8.0475	6.28	15.07	2.93	3.94	0.97	8.36	0.4125	1.36	0.25	-0.14	0.04	-0.07
	28	0.8248	11.5051	1.27502	1.60927	0.0404	17.9386	4.75759	0.60783	42.4403	75.7452	56.1888	44.3402	22.7024	91.2278		28	8.5575	4.0475	13.76	12.27	9.77	2.31	3.71	11.16	0.9925	1.68	1.17	-0.2	-0.19	0.08
	35	0.49202	23.3252	2.31096	2.1401	0.08622	14.4433	4.96521	2.9869	54.2244	81.7672	68.7936	143.22	57.8521	85.3242		35	6.6375	3.0875	9.06	5.72	6.72	1.5	3.73	17.86	0.1925	-0.07	0.29	-1.86	0.4	-1.29
	37	1.10301	22.6312	3.03463	8.66685	0.12809	25.9259	3.26475	2.86699	42.0947	98.3744	107.526	151.381	95.249	92.3661		37	8.6575	2.4275	6.72	9.77	8.67	1.7	2.78	10.66	-0.7575	0.02	1	-1.58	-0.61	-0.42
	42	0.17045	6.86868	2.73973	4.12668	1.02126	20.3599	3.83197	2.09552	73.4472	105.104	59.8444	43.3941	62.3727	141.076		42	2.0575	3.9075	2.15	7.87	10.97	0.89	4.37	7.86	-0.2575	0.19	0.17	-1.04	-0.56	-1.1
	49	0.30021	19.8795	5.08671	4.63645	2.32097	20.8523	7.33369	4.64632	60.1581	103.453	87.1761	66.5004	49.2923	108.989		49	5.5075	3.9875	-0.1	6.29	11.77	0.47	1.15	3.43	-0.0875	0.3	-0.63	-1.34	-0.83	-1.27
	56	1.46262	28.2541	6.74782	5.30148	1.51949	14.5461	7.90553	5.42798	85.3465	160.954	60.0434	60.7258	36.9864	92.7569		56	3.8775	1.2275	5.46	6.1	10.67	3.61	0.64	2.7	0.0825	-0.03	0.33	-1.74	-0.7	-0.52
	63	1.03107	29.4899	6.0107	5.35634	2.43128	9.82463	5.89009	3.54785	91.0775	157.347	48.9163	55.4251	56.6507	73.7053		63	1.8975	1.5075	7.06	5.46	6.74	0.55	2.03	7.26	-0.8275	0.12	3.43	-1.08	0.2	-0.35
	70	2.03039	26.6507	5.40691	7.96884	3.81419	15.7954	4.66901	4.26908	64.0557	114.955	45.3349	39.4436	92.7775	116.291		70	3.0275	0.3475	5.11	6.5	5.29	1.49	3.17	4.81	-0.4375	0.23	-0.97	-0.83	-0.61	-1.05
	76	2.08767	51.019	7.51616	7.35688	5.59036	23.1473	7.39901	4.94698	48.8232	149.876	96.6034	53.5124	98.3451	70.9827		76	2.7475	-0.3025	1.41	1.45	6.32	1.74	1.14	4.69	-1.3305	0.56	0.91	-1.65	-0.61	-0.04
	84	3.22705	35.6002	8.48203	7.97155	5.74595	19.8866	21.2022	9.44123	78.1569	128.135	78.6457	84.2355	79.0917	114.433		84	4.8575	0.2375	4.3	8.07	5.39	0.28	-0.49	3.9	0.3525	-0.03	-0.89	-1.97	-1.04	-0.66
	91	4.6158	30.0025	10.8932	6.74826	4.31964	19.2	9.78638	6.93792	53.3198	61.9439	68.7447	85.4886	65.4744	101.286		91	2.9775	2.9975	4.53	2.29	5.32	1.33	3	10.66	-0.0475	0.01	-0.28	-1.57	-0.65	-1.07
	98	6.48486	36.7166	18.4571	5.44105	4.86942	16.5391	11.7248	10.1843	31.941	72.1837	48.6106	103.561	49.9828	116.963		98	3.3175	-0.2725	3.76	2.06	6.64	1.01	2.64	6.06	1.3125	0.48	0.59	-0.9	0.42	-0.86
	105	10.9023	29.4452	24.5834	6.77686	5.8423	13.3142	18.3952	7.74721	52.1962	63.6237	46.6661	94.1495	40.8147	96.0423		105	1.8075	-0.8925	3.86	1.95	4.03	4.42	1.3	7.26	-0.4775	-0.56	0.4	-0.63	0.92	-0.21
	112	18.7833	51.2983	33.8277	12.3758	5.66543	17.2483	11.8051	1.27449	99.7023	124.762	46.3695	82.7904	61.3688	91.4091		112	1.8675	1.4575	1.84	2.59	3	2.36	0.55	-0.66	-0.0375	-0.45	0.53	-0.17	-0.42	0.66
	135	23.8702	45.5582	54.2926	13.5829	12.4637	14.6903	18.7334	14.0812	84.7685	128.868	77.7161	172.703	66.0219	85.0497		135	0.9575	1.2075	1.57	1.27	5.31	1.23	0.18	1.14	-0.2275	0.41	0.38	-0.05	-0.63	0.24
	156	23.9917	47.0642	93.2718	19.305	17.5472	32.0861	19.1897	16.001	83.447	134.68	106.806	160.716	76.2102	111.984		156	1.8875	2.0275	1.33	1.32	2.33	0.19	1.16	0.78	1.0625	0.13	-0.69	0.11	-0.23	-0.84
	177	31.4868	64.9101	125.575	22.385	6.19488	6.37477	10.6066	13.0616	157.695	89.685	55.2871	201.33	79.8672	104.051		177	1.1575	-0.4825	0.06	0.88	-1.1	-1.92	-1.84	2.61	0.3925	0.14	-0.34	-0.58	-1.09	-0.84
	198	36.6095	78.9135	104.429	36.4257	19.6695	32.429	26.9734	16.9805	157.032	65.8392	82.3047	168.977	76.7002	93.9302		198	0.1175	-1.8125	0.02	0.34	2.64	0.72	0.71	0.64	-1.3095	1.09	0.72	-1.65	-0.48	-0.75
	219	36.6095	92.3013		25.737	24.5414	32.5437	29.4393	13.3729	113.883	126.057	96.5557	73.8192	69.3029	76.9008		219	0.1175	0.2175	0.58	0.66	1.29	0.6	-0.19	0.58	-0.1275	0.37	0.03	-1.12	-0.82	0.41
	240	40.7552	92.3201	68.0297	13.8664	22.4952	30.7973	35.7176	12.0278	101.438	113.711	86.5173	139.133	63.3032	81.8523		240	1.2175	-2.2125	-2.15	2.5	2.36	0.28	0.05	2.85	0.7825	0.68	0.39	-0.53	-0.61	0.93
	259	30.1894	98.924	99.6424	28.7689	18.7714	27.4402	38.442	11.3634	94.7282	147.117	47.9564	129.66	43.2168	59.0298		259	1.2275	1.3675	-0.51	4.32	0.66	1.87	1.02	7.86	-0.9975	-1.348	1.8	-0.77	0.37	2.78
	265	23.6609	56.227	79.4382	10.5417	23.6182	27.2748	31.7894	14.3677	131.835	100.735	74.0654	113.487	57.8521	71.4966		265	0.9275	7.7475	5.9	4.37	2.52	0.28	-0.8	2.34	-0.6375	1.01	-0.8	-1.29	-0.01	-1.47
	287	35.8094	88.1704	56.9192	30.286	16.1782	20.872	38.7281	15.4728	118.089	145.212	45.6596	75.3452	28.5527	66.0998		287	0.2875	-3.1855	-2.264	-1.18	1.94	1.08	-1.21	0.35	0.5125	-0.32	-0.25	-1.9	0.17	-0.95
	294	28.4079	42.8661	35.7849	4.78326	13.7865	22.6493	46.2261	15.6136	162.614	170.582	51.8926	108.874	50.4061	40.8401		294	0.9075	-1.4425	-1.06	5.22	1.4	0.51	0.48	0.59	-0.6675	1.51	0.55	-1.65	0.18	-1.01
	297	28.0561	84.4117	54.2654	17.3342	11.5166	19.7517	40.8451	9.49218	100.291	156.118	50.1347	101.14	41.5226	70.9221		297	0.4175	-2.6425	-1.64	5.3	1.24	2.58	0.6	1.92	-0.5575	0.13	0.33	-1.02	1.42	-0.27
	301	23.3256	109.183	42.3407	17.5778	12.7791	26.3114	61.7305	17.9801	165.29	100.777	68.9223	145.823	73.875	73.6284		301	-0.3525	-0.9325	-1.36	-0.95	1.08	3.41	0.57	3.14	-1.4645	-0.42	0	1.23	-0.35	-0.05
	304	23.7585	31.819	39.8787	4.14575	15.3646	25.2635	46.1268	16.0703	93.796	217.075	75.9445	156.78	51.2174	66.2346		304	0.1275	-0.5125	-1.23	1.91	1.81	0.83	1.07	0.51	-0.4775	1.32	0.73	-0.54	0.92	-0.69
	308	17.436	64.7872	69.8205	25.1852	17.1506	22.9412	38.08	11.6985	103.889	196.456	72.6701	123.548	59.268	62.1619		308	0.9175	0.2675	2.5	0.94	1.36	-0.03	-0.82	2.79	-0.7175	1.2	-0.85	-1.73	-0.55	-0.6
	315	19.1348	52.6419	53.3574	17.2471	11.6374	30.4623	25.7734	20.1657	88.8778	122.285	51.8649	120.716	50.0311	54.197		315	1.1475	1.1675	0.93	-0.54	0.32	0.58	-0.8	2.04	0.0325	-0.52	0.08	0.34	-0.67	0.52
	322	29.0616	93.895	63.1781	27.4448	14.4384	29.4984	53.9658	24.5483	109.039	141.689	65.5334	134.079	46.4414	72.9592		322	1.5775	-1.9025	0.7	0.8	0.65	1.8	-0.24	-0.22	0.7125	2.12	0	-1.66	-0.54	-0.65
	328	29.773	48.5859	44.206	23.1544	19.4356	30.7805	34.1756	18.9673	93.3993	78.0591	53.4576	104.65	38.9517	57.9177		328	0.2575	0.3875	1.32	0.84	1.29	-0.76	-0.99	-1.25	1.2925	1	-0.2	-0.83	-1.37	-0.84
	336	21.4223	144.685	74.6487	22.2979	13.8209	22.7373	46.3378	4.3709	89.0762	123.406	37.3172	110.889	40.0429	44.4409		336	0.7375	-1.3625	-1.18	-0.51	1.28	-0.92	-1.71	2.46	4.3025	-0.19	0.43	-0.52	0.35	0.04
	343	20.7513	94.7389	81.5111	31.3343	13.1984	30.7307	41.5884	13.7098	118.797	100.662	47.9648	103.042	44.4676	60.7613		343	-0.0325	-1.2825	-0.32	-0.36	1.13	1.88	2.34	2.81	0.8925	3.19	2.1	-1.42	-0.28	-0.32
	350	20.7529	40.7776	14.1005	6.52354	18.1488	26.301	47.1665	11.8692	150.979	119.63	57.1641	114.947	46.212	69.6402		350	0.6775	-3.2975	-2.555	-1.4	1.7	0.62	0.17	1.66	-0.2075	0.24	0.59	-0.58	0.28	-0.56
	357	29.5651	39.9304	29.9347	9.12856	24.7158	32.5527	52.3305	15.8615	100.487	88.3383	65.5189	128.784	50.7393	54.8474		357	-0.4325	-2.0625	-2.17	-0.45	1.19	0.58	0.38	3.11	-0.9075	-0.04	2.44	-1.35	-0.74	0.23
	363	28.6231	42.4363	27.2799	2.7033	22.6312	27.4323	31.0918	25.5329	115.844	141.941	61.36	222.744	50.9497	49.8585		363	-0.5125	-3.2455	-1.9	1.97	0.94	1.92	-0.82	1.02	-0.7775	0.41	0.03	-2.4	-1.42	-1.66
	371	1.55664	23.2502	22.3978	3.38875	17.7718	33.4608	59.652	22.6798	127.178	108.013	77.4849	152.594	52.4126	57.1699		371	1.7875	-2.5325	-1.87	1.09	2.26	0.55	-0.17	1.93	-0.7875	0.83	0.49	-1.73	-1.38	-1.12
	378	27.566	59.6203	21.9777	3.94584	14.3978	18.9163	60.101	12.0419	92.0108	119.875	56.3565	115.991	35.7656	66.6346		378	2.7975	-3.0925	-2.552	-0.55	2.37	0.83	-0.03	2.13	-0.5375	0.47	0.54	-1.58	-0.08	-1.5
	392	25.4167	21.2147	14.845	1.37142	12.4431	19.1907	76.5028	20.5918	48.0359	75.2723	56.628	92.7532	45.7884	50.5231		392	2.2175	-3.8205	-3.018	-0.62	1.1	1.71	-0.32	3.2	-0.4275	-0.68	-0.53	-1.36	-0.31	-0.76
	406	33.8386	57.451	14.3969	4.93368	12.7963	19.1714	45.1924	16.8475	76.3935	116.726	46.4965	110.306	34.4424	48.7572		406	-0.1125	-3.3725	-2.675	-0.44	3.96	1.7	-0.25	2.65	-0.6475	0.44	0.26	0.21	0.63	-0.31
	422	29.8089	123.331	67.4355	22.1583	22.5161	18.8442	35.0851	14.4371	105.775	77.1925	77.7604	84.8064	22.2772	58.727		422	0.8475	0.9475	-0.09	2.48	1.19	0.48	0.52	0.78	0.1825	1.24	-0.56	0.4	-0.04	0.39
	443	26.5286	129.976	58.9821	0.17183	20.8797	21.6413	48.2321	26.9737	122.805	97.3872	65.253	127.975	46.7462	53.8988		443	0.5075	-1.8825	0.3	9.07	1.66	3.15	-0.39	0.02	-1.3535	0.06	0.88	-0.65	0.36	-0.41
	457	50.0156	140.323	63.1183	0.08146	24.5185	23.6809	68.7464	30.9434	182.183	85.0607	68.1189	131.599	49.0885	95.8753		457	0.8675	-0.7125	2.25	17.07	0.99	0.47	-0.06	-0.25	-1.3675	0.78	2.33	-1.15	0.68	-0.85
	470	26.939	70.2389	84.0337	0.44874	26.3358	24.0827	57.4393	35.5839	112.655	88.3081	67.6841	134.578	58.4942	56.3513		470	0.6175	-0.3425	-0.08	13.77	2.66	0	-0.42	-0.34	-0.7975	2.94	1.45	-0.83	-1.11	2.12
	483	38.7951	116.724	71.0071	12.6509	26.2206	24.835	67.0077	47.2005	74.4659	99.66	61.1106	203.312	18.9084	52.0731		483	0.9175	-1.0025	0.21	7.47	1.58	1.02	-0.57	-0.6	-0.6575	1.53	2.82	-0.53	1.76	0.41
	497	35.7434	124.026	84.6169	0.2341	33.4853	28.4298	76.0713	11.8184	87.1981	76.9544	65.5776	133.464	33.6891	44.3062		497	0.8975	6.4475	3.75	23.97	2.46	0.91	-0.15	3.16	0.5125	5.54	1.69	-1.37	0.25	0.75
	511	29.7807	128.79	75.9715	26.0312	42.0595	27.1308	46.797	25.9622	114.78	108.725	65.6346	180.66	37.3724	44.4449		511	1.4775	0.0975	0.35	-0.37	1.34	0.42	-0.42	0.09	-0.1675	1.01	4.1	12.45	0.9	0.16
	518	29.2846	86.3508	88.4587	17.3752	42.5017	25.6675	65.9101	28.2164	82.1998	102.158	54.0021	161.152	93.7736	47.0504		518	1.3775	-0.8025	-0.91	-0.36	2.29	0.71	-0.43	-0.4	-0.3675	-0.18	0.23	-0.76	0.49	-0.56
	524	44.0205	187.813	95.7304	34.3803	35.6184	32.5462	38.1155	12.2794	172.4	147.244	53.6216	91.7215	47.5663	54.2683		524	-0.2325	-0.1925	1.18	-0.99	1.09	1.15	2.41	4.96	0.2525	-0.75	-0.37	-0.04	0.83	1.4
	531	31.4441	100.27	80.7758	26.6537	23.5686	14.6134	40.5027	14.1247	129.426	77.3757	37.171	105.375	27.8543	28.7858		531	0.6975	-0.2825	0.08	1.23	1.02	0.06	-0.54	1.58	-0.0675	0.71	0.7	-0.54	0.31	0.46
	Figure 5f - CD4 counts in LN
		Left: CD4 T cells in T cell Zone (cells per square mm)
		Alemtuzumab (n=8)								Control group (n=6)
	Timepoint	G1	G2	G3	G4	G5	G6	G7	G8	H1	H2	H3	H4	H5	H6
	Pre	12718.4	14984.6	15315.8	14710.1	11383.2	14108.1	11324.8	14672.1	16211.2	13706.1	10699	14689.8	12434	14263.5
	Post	10612.5	5463.84	3966.73	5272.16	2807.41	6482.63	5819.5	6889.57	12063.3	11851.6	11858	12064.4	12830.7	10211.9
		Middle: CD4 T cells in B cell follicle (cells per square mm)
		Alemtuzumab (n=8)								Control group (n=6)
	Timepoint	G1	G2	G3	G4	G5	G6	G7	G8	H1	H2	H3	H4	H5	H6
	Pre	4566.03	5992.71	5431.28	4411.53	3306.1	4083.07	5070.05	3926.86	4111.62	3533.47	4642.67	4289.66	5384.86	4548.55
	Post	5062.83	3174.49	3841.82	3704.46	2721.4	2965	4313.7	3427.66	3142.51	3405.38	4996.27	4781.19	7559.88	7880.34
		Right: CD4 T cells in Medullary Cord (cells per square mm)
		Alemtuzumab (n=8)								Control group (n=6)
	Timepoint	G1	G2	G3	G4	G5	G6	G7	G8	H1	H2	H3	H4	H5	H6
	Pre	4271.26		9291.85	7917.71	2693.55	6436.37	7712.2			6489.54	4941.38	6112.17	5727.6	5149.51
	Post	2546.43	1501.93	1493.62	2952.56	876.899	3245.49	2787.49	3611.12	4347.37	2629.33	4701.74		5077.87	5302.12
	Figure 5g - CD8 Tm counts and proliferation in blood
		CD8 TM in Blood (% of pre-infection baseline)																CD8 TM Proliferation (% Change from pre-infection baseline)
		Alemtuzumab (n=8)								Control group (n=6)								Alemtuzumab (n=8)								Control group (n=6)
	PID	G1	G2	G3	G4	G5	G6	G7	G8	H1	H2	H3	H4	H5	H6		PID	G1	G2	G3	G4	G5	G6	G7	G8	H1	H2	H3	H4	H5	H6
	0	100	100	100	100	100	100	100	100	100	100	100	100	100	100		0	0	0	0	0	0	0	0	0	0	0	0	0	0	0
	3	52.7204	70.5863	59.7024	52.2669	83.4081	93.029	70.0985	87.3327	138.349	87.8082	74.2873	78.1126	69.8188	70.6398		3	5.67	-0.05	4.14	1.75	-0.74	0.43	1.17	-0.22	1.7	-0.09	0.05	-0.85	-5.08	-2.2
	7	3.33688	36.2491	53.2426	37.5128	67.0122	82.6331	86.1872	99.7199	76.4931	62.0527	35.6357	47.7129	26.5431	63.257		7	15.27	-2.24	0.32	1.65	9.4	2.83	-1.43	3.48	-3.8	-1.49	10.25	-1.45	6.62	-0.67
	9	3.38669	5.40796	7.84371	2.70026	4.58052	7.72776	4.76617	5.19408	34.5199	24.7666	78.1675	54.1606	62.5789	55.1354		9	16.67	3.05	6.64	14.45	10.8	5.13	8.27	19.18	1	1.51	2.65	-0.45	2.52	2.15
	10	2.45795	5.15954	12.7736	6.69436	3.05838	9.98855	2.98898	4.02349	50.9543	31.3439	48.4499	69.7883	32.3889	85.5645		10	25.67	30.75	0.25	-0.45	21.7	13.03	21.67	29.08	0.2	3.11	3.75	0.85	0.81	-0.28
	14	1.27332	15.6368	23.705	9.30672	2.12462	12.6103	6.11107	1.71903	77.1655	97.6878	28.5925	31.4646	29.3426	67.2519		14	36.07	-0.35	4.34	4.75	58.1	42.73	20.97	18.98	-6.39	8.71	18.15	5.75	20.82	0.62
	17	0.46772	1.83976	1.91216	1.72653	1.08581	5.8459	1.69402	0.88904	98.8828	47.5704	98.9868	138.472	81.3762	91.5082		17	46.47	41.25	12.34	72.45	53.4	31.93	14.17	25.68	5.9	5.61	3.15	1.55	1.12	0.95
	21	0.90936	10.9152	0.89924	0.90889	0.57271	10.6203	0.97076	0.73635	34.4477	31.6228	24.9521	19.9942	28.0195	59.0986		21	62.17	-6.17	7.24	64.05	58.2	52.03	24.37	16.28	1.9	1.61	13.75	1.35	21.72	1.82
	28	7.03045	9.32972	8.69817	2.5451	0.28338	37.4701	4.53848	1.36583	24.3616	34.6747	26.2775	42.8266	17.0121	63.2848		28	74.27	14.15	51.44	5.25	23.4	23.73	-4.13	4.98	4.9	2.51	19.15	-4	-0.94	2.18
	35	11.2222	24.9751	56.2774	13.0257	1.82125	32.917	11.2317	14.1798	45.7015	24.7703	78.5478	76.8167	48.8288	42.2302		35	77.77	16.55	68.74	74.25	83.3	32.43	49.87	79.28	5.1	5.21	9.45	-1.35	11.62	2.95
	37	66.3667	38.5621	68.0273	81.6409	3.28311	116.11	15.3063	45.1565	24.2078	36.1158	101.522	149.822	106.186	49.3677		37	2.67	30.95	43.64	-4.03	27.3	39.33	64.27	0.28	8.2	-1.39	6.15	-2.54	2.22	4.05
	42	54.8546	88.6718	63.3111	64.5852	22.3741	70.733	23.4609	32.3761	42.2436	27.9279	45.3173	15.4767	46.3863	82.5816		42	19.77	-6.78	23.34	38.45	67.7	24.63	40.47	-0.62	4.6	1.71	5.75	4.65	3.52	2.24
	49	149.032	66.642	119.989	45.7036	41.8323	125.963	39.3416	116.624	29.1702	32.3498	49.3318	36.6587	47.1683	101.548		49	5.87	1.55	13.94	21.15	1.2	14.13	3.17	-2.58	3	7.31	21.35	4.85	4.92	7.91
	56	103.821	86.9152	161.501	125.238	26.7364	70.2397	29.6318	120.512	47.3188	56.8139	45.7155	37.4938	31.9238	87.3814		56	10.97	11.85	10.24	3.15	9.4	7.33	9.77	13.28	-7.94	1.91	10.75	4.05	5.22	6.51
	63	90.6993	95.3924	116.409	69.8627	35.8329	34.7535	19.4962	44.8851	48.8603	50.3562	35.8127	34.0161	60.4423	54.0119		63	9.07	2.45	13.44	11.65	9.5	-3.27	3.37	9.08	-1.9	2.51	3.85	-3.15	3.02	5.81
	70	102.761	101.106	96.577	77.6254	100.246	74.2241	21.6581	59.3317	26.5371	45.3297	41.3463	24.8917	82.4421	117.5		70	11.07	-2.06	9.34	7.15	17.6	-2.27	6.57	6.38	5.1	-0.29	2.15	-1.05	-1.47	7.21
	76	81.1562	181.662	269.046	113.24	105.348	74.766	17.7093	51.0902	54.3266	82.2439	96.3065	40.4182	89.3527	79.0195		76	12.17	2.25	-1.02	-5.18	-2.5	-1.67	4.37	7.58	1.4	0.21	-1	-1.55	-0.64	7.21
	84	97.4236	83.7511	151.171	58.9968	87.7394	58.882	57.8086	94.1565	51.4299	70.1014	48.0769	30.8966	87.4409	130.182		84	6.67	-0.25	4.54	4.35	15.7	1.53	10.77	9.78	-1.2	3.51	4.25	2.35	2.12	2.84
	91	75.3257	47.3865	112.099	52.0884	63.3331	66.9932	21.7904	77.7184	23.1701	29.6763	34.9522	43.6949	61.7951	88.3008		91	10.77	3.35	9.24	9.65	12.4	3.13	6.47	10.88	-0.3	1.41	9.05	-0.25	7.32	5.91
	98	74.9672	41.9421	231.583	45.255	48.416	30.1773	21.4837	89.7371	20.3729	36.1252	25.3956	37.3973	49.7106	110.82		98	3.97	-0.65	5.84	10.85	6.4	-3.67	-3.93	4.88	11.7	2.01	1.35	-6.96	-0.96	1.77
	105	75.7424	34.7583	180.498	44.758	44.4672	25.8648	43.6408	61.7476	19.5415	32.5125	25.4081	30.9224	34.8294	68.0812		105	7.37	2.35	2.94	5.45	7.8	-1.47	-1.23	-3.92	-2.4	1.11	6.95	-5.53	5.12	-0.39
	112	68.5568	58.9409	179.016	63.6319	73.2602	51.9558	22.3982	51.787	75.8572	67.53	28.9601	44.868	62.0847	97.5667		112	4.07	3.25	2.94	3.95	11.5	0.23	-1.13	3.08	1.9	2.01	1.65	-0.95	-0.19	0.89
	135	73.1536	25.9608	134.746	46.2686	103.222	34.6035	32.5185	99.6743	37.1961	47.2307	41.2245	52.3319	66.9087	117.34		135	-0.06	3.65	-0.53	1.15	6.8	-0.67	0.27	-0.82	-1	-0.09	2.85	-4.24	0.92	5.21
	156	103.677	32.467	272.921	34.3669	86.6157	59.748	29.252	90.2739	34.856	86.704	43.8921	67.5173	75.6952	158.242		156	2.17	-2.71	-2.77	0.15	1.8	-8.07	-1.63	-3.55	-8.23	-5.67	-2.72	-5.37	-2.67	4.19
	177	100.215	59.4884	219.905	35.4805	75.7606	73.5653	24.943	91.5031	82.0963	29.374	23.4887	56.222	75.3775	176.132		177	-1.12	0.85	0.26	-3.13	3.2	-11.01	-11.71	-5.49	-10.25	-4.14	-3.58	-1.55	-3.1	-1.11
	198	67.8854	67.9376	93.7677	47.6397	77.9517	118.995	54.7998	99.9433	59.8442	19.1032	74.7796	109.006	190.607	217.655		198	0.56	-4.36	-2.59	-4.06	6.6	-0.97	-8.71	-6	-11.92	-4.57	0.25	-7.12	-1.88	1.47
	219	67.8854	114.349		32.858	93.8847	57.5164	31.727	45.6511	56.7816	45.7713	52.844	25.5797	72.6556	123.165		219	0.56	-1.35	1.24	1.15	3.3	-4.37	-4.93	-2.25	2.9	2.21	-1.22	-2.05	-0.19	3.03
	240	109.887	62.1733	53.4941	18.6429	50.5639	37.4145	30.1763	53.965	34.0276	27.4711	38.8057	47.2927	57.4018	91.6294		240	0.54	3.85	3.94	3.65	12.1	3.93	7.27	2.48	-3.9	1.01	5.95	2.95	5.12	3.25
	259	85.5333	52.0643	99.8993	24.9198	48.8412	44.5523	26.5793	47.2232	47.9823	67.76	43.6913	65.1106	33.1839	66.1816		259	1.19	16.55	9.04	6.05	6.7	7.53	-2.13	-0.32	0.1	3.51	6.55	2.35	6.02	11.41
	265	39.4919	29.2081	70.4645	15.2527	45.8916	28.0322	22.2897	98.7419	42.7388	35.7667	84.2604	46.7926	50.5635	100.287		265	5.17	17.25	9.34	0.75	10.6	6.03	16.27	3.78	-2.5	4.81	5.15	6.05	7.92	10.41
	287	51.0554	42.1362	42.5425	18.421	42.2289	32.968	25.8286	43.3068	50.1882	52.237	35.83	34.276	35.665	73.8745		287	-1.11	-5.82	-3.98	-1.23	16.1	12.13	3.27	5.68	-6.75	-1.49	8.45	4.05	15.22	7.91
	294	51.8301	22.7334	34.1883	12.1412	45.452	60.4139	26.3513	77.5376	144.87	80.7794	45.9115	68.2458	60.5579	58.1365		294	8.97	16.85	8.44	9.35	0.9	-3.77	-8.19	-0.22	5.8	0.61	1.55	-5.34	2.42	1.87
	297	63.6756	63.9251	57.8148	10.7982	28.393	37.9234	24.1822	21.4639	53.3138	87.306	37.3605	40.6492	52.2913	102.687		297	4.47	13.55	7.24	14.05	12.2	5.93	2.97	-0.12	5.9	0.71	11.25	3.45	4.52	4.25
	301	29.6985	36.1173	21.1638	9.60069	49.8081	68.3006	42.2597	88.1765	68.4973	27.0079	84.5003	111.704	101.962	125.092		301	3.77	18.25	3.44	6.95	4.4	-6.77	-8.25	-2.69	-1.4	2.41	0.25	-2.63	3.12	0.94
	304	37.899	18.3037	33.9285	6.23257	59.0359	66.8574	34.5948	81.2861	46.03	111.42	80.8151	70.2575	68.2822	100.212		304	6.87	22.55	13.14	11.35	11	-2.67	-5.93	-3.9	2.4	-0.89	3.15	-2.96	2.02	5.21
	308	25.3173	27.2177	63.5869	19.2505	52.7556	38.9576	22.7165	103.335	38.1951	66.0478	70.1745	47.354	68.4879	80.5721		308	2.57	1.55	1.74	10.25	10.5	4.33	3.57	4.98	-3.4	-2.73	6.85	2.55	3.02	4.34
	315	18.7494	23.8406	56.2956	9.15646	43.3586	58.8583	15.4418	59.7758	58.2455	37.4706	50.7414	67.1998	57.3853	90.1409		315	9.77	13.85	11.34	16.85	9.6	2.53	9.47	3.78	3.9	8.71	6.55	0.25	7.02	6.11
	322	44.6592	62.241	61.4883	48.7733	52.2531	70.6888	34.6712	60.6257	56.9334	48.572	104.001	94.0513	60.0534	112.393		322	3.47	-5.75	-2.51	-2.82	4.8	2.43	-1.73	0.28	-3.8	-3.95	5.75	-2.66	9.32	5.71
	328	47.7537	19.416	39.0662	18.4359	68.0189	71.9504	27.1147	44.2027	53.2063	30.0256	59.7758	44.8824	45.7971	92.5444		328	5.97	6.25	1.74	2.25	9.1	1.43	9.27	-1.65	0.3	1.81	4.65	-5.28	12.72	8.51
	336	22.1244	57.3762	86.8676	28.4945	52.0526	52.8586	26.6872	15.1576	37.173	41.5375	40.143	50.2477	56.3313	72.8735		336	7.37	11.25	4.04	7.25	7.6	4.73	1.27	-1.02	1.7	7.21	7.85	-0.55	3.52	6.21
	343	21.9413	65.261	107.58	38.5659	36.0097	52.3384	23.4724	27.5695	43.2853	38.4372	45.5163	43.2579	48.5399	91.8824		343	4.27	3.15	2.74	1.65	11.1	-0.57	12.07	4.98	4.7	10.41	3.45	3.85	11.02	5.11
	350	56.4174	26.4958	11.8213	7.75413	67.8819	49.2735	35.4052	34.3667	119.773	46.0048	46.713	38.0628	59.8118	111.901		350	3.47	-6.86	-1.43	-4.35	8.3	3.53	10.57	14.18	-0.8	-4.13	5.45	-2.15	8.22	3.71
	357	51.3686	27.3518	26.409	12.8639	76.3372	51.5864	33.6573	60.7596	92.0712	44.6659	63.6112	27.8669	54.7995	64.3896		357	3.17	6.25	4.44	1.75	4.8	2.93	2.37	16.18	-0.8	9.51	0.05	-0.05	1.12	6.01
	363	83.1915	26.1009	31.6025	6.1275	74.4828	43.3629	28.4244	136.023	137.013	114.523	73.5559	114.517	53.1641	80.0801		363	3.27	-6.54	10.24	3.25	-2.7	-8.67	-7.17	-3.78	6.6	7.21	-3.12	-8.95	-2.75	4.81
	371	1.99426	14.4097	30.664	9.95293	92.7883	82.7475	31.3826	111.323	64.0135	47.305	67.0066	41.8122	68.411	75.3968		371	10.37	7.85	12.34	5.95	13.5	3.73	10.97	3.58	1	7.91	3.15	3.75	12.52	9.11
	378	37.0896	29.7888	21.4471	5.96966	56.8739	42.5427	47.6611	63.6493	45.5801	51.9087	54.0236	42.4177	50.691	106.604		378	9.67	3.55	4.54	3.05	9.4	8.73	9.17	2.78	-3	5.01	13.75	1.75	2.82	6.41
	392	27.5653	43.7036	46.0502	4.17859	70.4712	41.8391	61.9826	94.5899	25.4533	23.8815	60.2644	43.2398	60.2428	64.3063		392	7.97	-0.85	2.84	2.75	9.2	2.13	12.97	1.88	2	11.71	15.35	3.95	7.52	5.01
	406	61.6235	57.8753	24.2206	13.2349	57.9798	43.6453	41.0285	94.3864	38.7527	72.4295	63.718	57.2116	53.1597	89.3304		406	7.27	7.55	-0.29	-1.03	8.8	2.33	-0.33	-1.8	-1.5	8.51	3.55	-1.55	9.12	7.61
	422	41.1337	106.044	95.7558	43.185	72.9873	33.5117	26.9611	44.9759	98.417	54.6709	116.927	31.7877	32.3583	100.79		422	6.37	-0.65	5.54	7.25	12.8	7.53	9.97	8.98	1.2	-2.97	2.85	3.85	2.82	9.21
	443	33.6519	65.7981	78.6473	41.9459	60.0523	55.675	33.4835	91.6753	87.5833	45.1756	105.162	78.055	62.2251	69.6145		443	-0.81	-3.37	-5.01	-7.45	1.2	4.63	-1.13	-1.12	-14.66	-6.24	-1.41	-0.25	2.92	6.71
	457	93.8795	91.9999	80.0114	58.0545	77.0134	47.639	45.777	142.531	173.944	63.8579	100.131	56.2602	56.0596	106.876		457	4.37	-4.05	6.04	2.65	8.4	6.13	5.37	-0.92	-3.6	0.61	5.75	-1.45	3.12	7.31
	470	25.1922	23.1121	83.6173	42.988	84.3228	70.0645	33.4595	101.591	45.8809	46.5481	81.3649	51.632	69.831	72.4088		470	5.97	-4.69	-6.43	6.35	3.1	-1.37	2.47	-2.71	-13.94	11.81	-0.27	-1.95	2.62	5.71
	483	60.3785	60.6761	101.416	38.3745	32.4828	44.66	39.6837	120.179	60.6366	45.3547	81.2585	83.684	25.4065	107.035		483	6.67	8.45	7.74	0.25	7.8	3.43	-1.73	-3.17	-0.7	4.21	2.35	-0.85	8.62	9.81
	497	37.9438	39.6228	95.8112	20.0534	50.513	71.1086	49.0876	36.8677	54.4517	22.5438	87.4323	60.2422	49.497	67.8648		497	7.17	-1.35	10.34	4.75	8.7	-0.57	-2.13	2.28	-0.9	7.51	-0.18	-3.52	3.32	3.02
	511	37.7349	36.3712	68.8605	23.5216	62.5058	82.9605	30.0053	81.5147	44.2774	52.5481	96.4263	111.269	45.3316	90.7039		511	1.87	-1.55	2.34	1.15	8.8	-1.87	4.07	5.98	-1.5	1.31	-0.81	2.25	4.72	1.5
	518	23.0556	37.6832	101.504	12.43	58.6543	51.2398	49.8117	94.0506	50.1094	49.5906	77.0994	100.626	129.214	56.2759		518	1.64	-1.95	4.84	7.45	5.2	1.43	0.77	2.78	-0.4	1.11	1.95	0.45	1.92	4.05
	524	65.2569	63.9879	190.399	40.6312	79.7216	113.337	30.2569	46.6819	122.114	59.251	54.1439	44.2129	58.7938	83.1363		524	-4.52	6.35	0.66	-4.81	13.2	-10.25	-2.73	11.88	-3.1	-6.61	1.85	10.15	2.32	4.61
	531	34.0551	33.2891	106.652	21.5465	53.6474	39.1192	24.0592	70.5623	84.0978	46.6665	58.3495	47.275	55.6668	51.5455		531	10.77	0.85	1.34	3.35	0.17	-9.02	-8.04	3.78	1.6	7.61	2.55	-4.86	-0.8	1.65

## Sheet: S6 Dataset Fig. 6
	Figure 6a: SIV DNA in tissues (early treatment groups)
			SIV DNA (Log SIV copies/10e6 Cell Equivalents)
			Alemtuzumab (n=8)								Control group (n=6)
	Timepoint	Tissue	G1	G2	G3	G4	G5	G6	G7	G8	H1	H2	H3	H4	H5	H6
	Wk 36	PBMC	0.2	28.97	21.67	9.195	0.2	16.49	1.896	0.2	21.67	14.6	0.2	0.2	6.42	10.58
	Wk 67	PBMC	0.2	12.48	41.45	9.195	0.2	19.78	0.2	0.2	16.49	16.49	0.2	0.2	1.896	1.896
	Wk 36	Peripheral LN	0.2	12.26	97.31	193.1	0.2	16.64	0.2	5.355	14.13	83.18	12.06	2.529	5.355	25.68
	Wk 67	Peripheral LN	2.529	12.26	16.64	49.91	0.2	16.64	55.26	0.2	5.355	12.26	0.2	0.2	0.2	55.26
	Wk 36	Mesenteric LN	0.2	122.7	1373	110.5	0.2	2494	166.4	21.99	386.3	1193	12.26	0.2	21.99	53.55
	Wk 67	Mesenteric LN	0.2	2502	237.1	386.3	0.2	259.9	289	219.9	1105	1105	0.2	0.2	53.55	110.5
	Wk 36	Spleen	0.2	110.5	110.5	110.5	0.2	38.63	12.26	0.2	8.56	85.6	0.2	28.9	0.2	0.2
	Wk 67	Spleen	0.2	55.26	552.6	28.27	0.2	8.56	25.29	0.2	28.9	110.5	0.2	0.2	2.529	0.2
	Wk 36	Colon	0.2	12.26	110.5	55.26	0.2	2.529	16.64	0.2	8.56	25.29	5.355	0.2	0.2	12.26
	Wk 67	Colon	0.2	12.26	16.64	2.529	0.2	110.5	2.529	0.2	5.355	0.2	0.2	0.2	0.2	2.529
	Figure 6b - Kaplan-Meiers Survival Curve of Time to Rebound
		Time to rebound after ART interruption (days)
		Early Treatment Group
		Alemtuzumab (n=8)								Control group (n=6)
		G1	G2	G3	G4	G5	G6	G7	G8	H1	H2	H3	H4	H5	H6
	Days post-ART release	510	12	12	9	482	12	12	20	12	12	14	287	23	20
	Rebounded?	No	Yes	Yes	Yes	No	Yes	Yes	Yes	Yes	Yes	Yes	Yes	Yes	Yes
	Figure 6c - Post-ART release pVL (Alemtuzumab Group)											Figure 6d - Post-ART release pVL ( Control Group)
		SIV pVL (copies/ml)											SIV pVL (copies/ml)
		Alemtuzumab (n=8)											Control group (n=6)
	DP ATI	G1	G2	G3	G4	DP ATI	G5	G6	G7	G8		DP ATI	H1	H2	DP ATI	H3	H4	H5	H6
	0	1	1	1	1	0	1	1	1	1		0	1	1	0	1	1	1	1
	2	1	1	1	1	2	1	1	1	1		2	1	1	2	1	1	1	1
	5	1	1	1	1	5	1	1	1	1		5	1	1	5	1	1	1	1
	7	1	1	1	1	7	1	1	1	1		7	1	1	7	1	1	1	1
	9	1	1	1	250	9	1	1	1	1		9	4	1	9	1	1	1	1
	12	1	1700	980	18000	12	1	920	3500	1		12	26000	1000	12	1	1	1	1
	14	1	21000	9800	480000	14	1	18000	58000	1		14	94000	35000	14	4	1	1	1
	16	7	160000	140000	1300000	16	1	58000	310000	1		16	240000	280000	16	28	1	1	1
	20	1	470000	1200000	280000	20	7	230000	150000	3500		20	25000	1200000	20	7200	1	1	1
	23	1	85000	740000	180000	23	1	190000	250000	12000		23	7300	930000	23	470000	1	1	320
	27	1	57000	860000	370000	27	1	56000	270000	100000		27	5000	210000	27	11000000	4	7700	16000
	30	1	75000	900000	830000	30	1	51000	480000	1200000		30	15000	230000	30	8600000	1	75000	67000
	34	1	92000	350000	360000	34	1	19000	290000	350000		34	16000	320000	34	6600000	1	38000	54000
	41	1	53000	460000	120000	41	1	10000	95000	33000		41	3700	110000	41	1400000	1	6700	35000
	48	1	39000	480000	170000	48	1	13000	55000	52000		48	3700	28000	48	840000	1	200000	170000
	55	1	58000	540000	360000	55	1	11000	73000	120000		55	77000	100000	55	540000	1	7500	180000
	62	1	38000	340000	210000	62	1	17000	180000	170000		62	790	69000	62	420000	1	4600	77000
	69	1	73000	340000	230000	69	1	8300	150000	110000		69	830	81000	69	600000	1	6200	92000
	76	1	170000	680000	560000	76	1	7600	130000	140000		76	580	240000	76	430000	1	8100	120000
	83	1	140000	620000	440000	83	1		170000	88000		83	1600	240000	83	670000	15	14000	580000
	90	1				90	1					97	1100	140000	90	640000		32000	940000
	97	1	160000	750000	390000	97	1					111	2700	110000	97		1
	104	1				104	1					125	3200		104		1
	110			2000000								139	16000		111		1
	111	1	160000		290000	111	1					169		150000	118		1
	118	1				118	1					197		250000	125		1
	125	1				125	1								132		1
	132	1				132	1								139		1
	139	1				139	1	150000	230000						146	4700000	1	110000	2300000
	146	1				146	1								153		1
	153	1				153	7								160		1
	160	1				160	1								169		1
	169	1	190000	2400000	1600000	169	1	660000	250000						176	14000000	10	100000	2700000
	176	1				176	1								183		1
	183	1				183	1								187		1
	190	1				187	1								194		1
	197	1	830000		3300000	194	1								201		1
	204	1				201	1								204		1
	211	1				204	7								205		1
	215	1				205									212		1
	222	1				208	1								219		1
	229	1				212									229		1
	232	5				215	1								232		1
	236	1				219									243		1
	243	1				222	1								251		1
	250	1				229	1								257		1
	257	1				232									267		1
	264	1				236	1								287		1
	271	1				243	1								308		210000000
	279	1				251	1								317		1200000
	285	4				257	5								324		2100000
	296	1				267									331		1600000
	315	1				268	1								337		3400000
	345	1				287	1								344		2100000
	373	1				317	1								345		1900000
	400	1				345	1
	429	1				372	1
	483	1				401	1
	568	1				455	1
						540	1
	Figure 6e - Viral Reactivation Rate
		Viral reactivation events per day
		Alemtuzumab (n=8)								Control group (n=6)
		G1	G2	G3	G4	G5	G6	G7	G8	H1	H2	H3	H4	H5	H6
	Reactivation events per day	n/a	0.211119	0.455729	0.247525	n/a	0.162075	0.0835631	0.0819001	0.270197	0.2079	0.0539957	n/a	0.0455373	0.0962001

## Sheet: S7 Dataset Fig. 7
	Figure S7a - Time to rebound vs Aday 7 PVL					Fig 7b - Time to rebound vs AUC of PVL (0-84 dpi)
	RM	Group	Time to Rebound (Days)	Day 7 Log pVL		RM	Group	Time to Rebound (Days)	AUC (0-84) Log pVL
	I1	Early Alemtuzumab	>700	3.25527		I1	Early Alemtuzumab	>700	199.3
	I2	Early Alemtuzumab	12	5.23045		I2	Early Alemtuzumab	12	269.9
	I3	Early Alemtuzumab	12	6.20412		I3	Early Alemtuzumab	12	322.2
	I4	Early Alemtuzumab	9	5.20412		I4	Early Alemtuzumab	9	282.4
	I5	Early Alemtuzumab	>687	3.27875		I5	Early Alemtuzumab	>687	215.7
	I6	Early Alemtuzumab	12	5.30103		I6	Early Alemtuzumab	12	259.7
	I7	Early Alemtuzumab	12	4.53148		I7	Early Alemtuzumab	12	259.6
	I8	Early Alemtuzumab	20	3.94448		I8	Early Alemtuzumab	20	299.4
	J1	Early Control	12	4.78533		J1	Early Control	12	247.8
	J2	Early Control	12	4.97772		J2	Early Control	12	267.8
	J3	Early Control	14	4		J3	Early Control	14	239.7
	J4	Early Control	287	3.79239		J4	Early Control	287	235.7
	G1	Early Control	23	3.96848		G1	Early Control	23	226.4
	G2	Early Control	20	4.4624		G2	Early Control	20	242.2
	G3	Late Alemtuzumab	9	5.50515		G3	Late Alemtuzumab	9	261.7
	G4	Late Alemtuzumab	9	5.17609		G4	Late Alemtuzumab	9	274.2
	G5	Late Alemtuzumab	27	4.38021		G5	Late Alemtuzumab	27	240.2
	G6	Late Alemtuzumab	12	4.27875		G6	Late Alemtuzumab	12	219.3
	G7	Late Alemtuzumab	14	4.27875		G7	Late Alemtuzumab	14	237
	G8	Late Alemtuzumab	9	4.87506		G8	Late Alemtuzumab	9	245.6
	H1	Late Alemtuzumab	12	5.34242		H1	Late Alemtuzumab	12	276.9
	H2	Late Alemtuzumab	16	4.25527		H2	Late Alemtuzumab	16	257
	H3	Late Control	9	5.30103		H3	Late Control	9	267
	H4	Late Control	14	4.36173		H4	Late Control	14	236.2
	H5	Late Control	160	2.76343		H5	Late Control	160	218.4
	H6	Late Control	23	3.14613		H6	Late Control	23	225.2

## Sheet: S8 Dataset Fig. 8
	Figure 8, left - Peak pVL of rebounders vs non-rebounders					Figure 8, right - AUC of pVL (0-84 dpi) of rebounders vs non-rebounders
		Peak Log pVL					AUC (0-84) Log pVL
		Non-rebounders	Rebounders	Controls			Non-rebounders	Rebounders	Controls
	G1	3.27875				G1	16.16
	G2		5.88649			G2		24.2
	G3		6.87506			G3		30.81
	G4		5.74036			G4		26.11
	H1			5.47712		H1			21.46
	H2			5.5682		H2			23.89
	I1		6.11394			I1		23.05
	I2		5.90309			I2		24.78
	I3		4.92942			I3		20.44
	I4		4.65321			I4		21.09
	J1			6.07918		J1			25.62
	J2			4.79934		J2			22.56
	G5	3.41497				G5	16.45
	G6		5.81954			G6		259.7
	G7		4.86332			G7		259.6
	G8		4.60206			G8		299.4
	H3			4.32222		H3			19.88
	H4			4.30103		H4			19.31
	H5			4.32222		H5			17.97
	H6			5.04139		H6			20.23
	I5		4.6721			I5		19.49
	I6		5.43136			I6		20.71
	I7		6.04139			I7		24.48
	I8		4.88649			I8		22.35
	J3			3.04139		J3			16.84
	J4			3.49136		J4			17.81
	D1		7.43136			D1		41.99
	D2		7.5682			D2		29.32
	D3		6.94939			D3		32.66
	D4		7.5563			D4		34.43
	D5		7.07918			D5		26.51
	D6	4.17609				D6	17.78
	E1			6.47712		E1			30.26
	E2			6.50515		E2			31.2
	E3			7.11394		E3			32.16

## Sheet: S9 Dataset S1 Fig.
	Fig S1, top left: CD4+ TCM in Blood (% of pre-treatment baseline)													Fig S1, top right: CD4+ TCM proliferation (% change from pre-treatment baseline)
		Cell counts (% of pre-treatment baseline)													Frequency (% change from baseline)
		Alemtuzumab (n=6)						Control group (n=3)							Alemtuzumab (n=6)						Control group (n=3)
	DPT	D1	D2	D3	D4	D5	D6	E1	E2	E3				PID	D1	D2	D3	D4	D5	D6	E1	E2	E3
	0	100	100	100	100	100	100	100	100	100				0	0	0	0	0	0	0	0	0	0
	1	35.26	30.69	49.37	23.96	17.67	39.05	102.14	135.52	118.33				1	4.1	0.37	-1.53	8.3	3.17	-0.03	-3.27	0.97	-0.8
	5	28.54	7.77	16.13	3.49	2.17	8.58	104.44	58.08	82.81				5	2.4	6.97	4.47	31.1	7.47	7.97	-1.87	-0.93	-3.3
	7	39.04	17.23	30.38	5.78	2.02	14.48	105.21	119.33	124.17				7	7	10.77	5.17	33.5	20.77	13.17	-4.27	0.77	0.7
	11	10.55	4.93	13.39	2.1	2.21	5.95	113.43	90.46	115.22				11	17.8	22.47	15.77	35.7	28.57	25.47	-7.17	-1.33	0.5
	14	10.54	7.12	15.89	2.8	1.2	7.08	108.27	112.88	131.92				14	35.3	35.27	24.37	54	42.17	40.87	0.93	1.57	7.3
	15		3.3	9.75	2.75	0.79	4.23	117.43	108.4	145.93				15		43.07	23.47	45.5	33.47	41.37	0.53	2.27	7.6
	18	5.81	1.08	10.13	5.6	0.26	5.61	119.65	121.4	110.75				18	21.9	39.17	25.17	39.5	41.37	37.37	-8.27	-2.73	0.5
	21	4.94	1.51	10.31	5.86	0.52	5.12	84.05	96.4	91.43				21	27.5	59.97	38.27	43.7	49.27	47.27	-6.27	0.77	1.6
	28	12.17	9.01	11	9.71	3.67	9.2		83.76	116.36				28	16.4	16.67	31.57	14.4	29.17	13.67		2.97	-0.1
	32		11.15	19.71	17.56	7.07	14.26							32		13.57	6.07	18.4	19.07	11.47
	35	18.38	13.49	20.73	13.92	7.38	10.55	99.35	96.19	118.63				35	19.2	34.07	31.07	20.1	33.97	25.07	-2.17	2.97	-1.6
	42	22.39	15.67	34.63	20.15	12.04	17.93	122.83	107.69	127.55				42	25.2	27.87	31.87	18.7	25.77	19.17	1.83	5.27	5.5
	49	28.19	15.73	30.32	21.59	18.01	16.92	92.19	98.46	101.59				49	14	23.17	5.87	13	16.57	19.87	-3.47	-0.03	1.8
	56	31.51	21.88	38.87	35.14	22.76	20.87	113.45	115.75	108.32				56	20.7	16.97	9.47	16.3	21.77	13.07	-2.27	1.17	2.2
	63	32.44	28.93	41.85	34.02	20.81	20.13	124.33	128.17	137.06				63	25	28.87	8.47	16.5	13.67	13.87	-1.77	0.97	0.2
	70	32.3	23.08	47.01	42.32	26.7	22.54	95.07	92.34					70	4.6	7.27	-1.03	3.7	4.87	1.27	-6.67	-2.93	-2.8
	77	48.2	32.41	41.76	33.76	29.44	28.02	146.68	156.52	129.62				77	4.2	11.87	5.87	4.5	2.37	11.77	-5.47	-1.73	-1
	84	45.26	30.78	36.04	33.22	28.24	30.93	103.75	109.62	120.77				84	7	8.87	0.47	11.3	11.87	12.57	-3.27	2.27	5.5
	92	45.67	35.1	42.97	26.4	18.87	24.65	119.42	124.24	73.4				92	8.6	9.07	-0.03	10.8	10.97	8.47	-1.47	-0.83	-1.8
	105	52.7	34.48	51.3	51.39	29.37	36.14	116.78	117.74	139.18				105	5.1	8.87	-1.93	3.9	14.57	9.27	-4.87	-0.63	2
	112	53.89	35.1	43.19	52.05	32.28	39.38	125.78	133.92	136.53				112	10.1	10.77	2.57	9.1	13.87	10.97	-3.47	-0.33	6.2
	119	53.75	39.22	47.8	61.95	40.84	33.09	111.57	96.62	129.89				119	9.4	6.57	5.27	6	8.17	6.57	-1.77	1.37	2
	126	62.63	49.05	51.48	46.79	35.94	43.43	56.11	105.5	119.75				126	8.1	17.17	-0.23	14	10.57	5.97	-4.87	-1.73	1.8
	133	57.3	37.33	59.24	66.35	27.88	32.76	102.87	115.15	71.96				133	14.2	16.67	1.37	13.9	11.97	5.17	-6.27	-2.93	-1.2
	140	72.67	29.72	52	60.3	29.24	24.39	79.9	130.45	136.47				140	2.1	3.27	-5.23	2.7	7.27	2.87	-7.37	2.27	-1.5
	147	65.06	64.72	55.2	62.88	31.18	31.58	90.6	141.66	126.26				147	6.4	3.67	-0.73	0.2	6.67	3.67	-9.27	-2.73	-2.8
	154	62.6	40.08	48.33	72.01	45.97	38.85	84.52	108.07	144.77				154	3.5	4.77	-1.83	1.3	7.77	-0.73	-7.07	-2.73	-1.8
	161	58.4	47.87	51.99	75.95	45.84	41.1	146.1	123.67	120.26				161	9.3	2.97	-3.63	2	5.47	1.77	-8.07	0.97	-0.6
	166	47.05	33.28	56.02	46.35	21.78	26.32	119.55	103.52	81.65				166	0.1	7.57	0.07	-0.6	2.07	6.27	-7.67	0.37	0.3
	175	55.63	55.79	56.48	60.98	36.08	31	86.9	127.39	116.94				175	-0.2	4.47	-5.03	2.1	2.87	-2.93	-8.67	-1.13	-2.1
	189	69.54	51.04	67	79.16	49.23	36.88	99.06	113.2	132.45				189	7	6.57	1.87	5.9	-0.33	0.47	-1.07	-3.83	2.9
	203	60.04	60.14	61.46	78.36	56.48	30.42	145.17	119.25	127.6				203	6.5	9.97	-1.23	0.8	4.47	1.47	-7.87	-2.93	-1.4
	217	69.39	49.69	60.43	68.35	50.9	29.96	142.75	146.64					217	-0.2	2.67	-4.83	2.5	2.97	-2.13	-10.22	0.27	-1
	224	65.48	41.35	42.8	63.73	41.05	39.26	112.5	122.82	111.93				224	-1.6	1.57	-3.83	-2	1.57	-2.73	-8.07	-3.83	-3.1
	231	63.23	51.07	47.8	61.27	52.31	43.63	100.47	104.85	116.87				231	6.8	3.67	0.67	1.5	7.47	1.37	-5.47	-0.23	1.2
	237	78.9	64.95	65.31	75.38	59.06	30.62		174.72	147.56				237	1.8	1.57	10.77	0.5	7.77	-2.63	-9.67	-6.68	-1.9
	Fig S1, mid left: CD4+ TTrM in Blood (% of pre-treatment baseline)													Fig S1, mid right: CD4+ TTrM proliferation (% change from pre-treatment baseline)
		Cell counts (% of pre-treatment baseline)													Frequency (% change from baseline)
		Alemtuzumab (n=6)						Control group (n=3)							Alemtuzumab (n=6)						Control group (n=3)
	DPT	D1	D2	D3	D4	D5	D6	E1	E2	E3				PID	D1	D2	D3	D4	D5	D6	E1	E2	E3
	0	100	100	100	100	100	100	100	100	100				0	0	0	0	0	0	0	0	0	0
	1	28.19	25.86	41.72	14.67	10.65	20.69	85.16	126.57	104.64				1	16.8	18.5	28.7	16.4	24.5	4.37	-8.6	3.93	-5.9
	5	15.81	6.27	14.04	4.23	2	8.39	123.8	80.06	87.07				5	18.8	42.7	9.3	41.1	37.7	26.17	-4.5	-0.87	-2.8
	7	24.87	13.34	33.69	6.77	2.14	15.31	120.17	121.94	121.91				7	22.7	46	26	46.9	36.3	26.97	-1	1.23	0.2
	11	9.76	4.86	47.91	3.4	3.11	6.26	113.54	91.93	99.51				11	44.2	50	46.1	55	39.7	42.77	-9.2	-3.27	2.5
	14	11.32	8.82	24.47	10.99	1.42	10.56	124.27	130.14	138.47				14	45	48.9	43.8	53.9	49.5	43.57	1.2	0.23	11.9
	15		3.64	9.01	4.92	1.34	5.76	122.58	108.54	135.6				15		52.6	36.4	56	55.2	51.67	4.3	5.23	13.6
	18	7.53	2.01	5.27	24.16	0.69	9.67	86.88	95.83	84.28				18	46.8	52	35.9	53.8	56.6	44.17	-9.5	-5.37	-3.4
	21	5.03	4.66	13.17	40.23	3.34	14.28	89.45	108.52	71.17				21	42	51.7	42.2	47.8	58	50.57	-10.1	1.43	2.1
	28	39.54	42.54	26.33	48	28.24	26.34		85.71	98.17				28	39.8	38	40	31.5	41.3	39.37		1.43	-0.9
	32		63.29	55.44	114.96	58.98	56.69							32		26.9	19	21.2	28.1	36.97
	35	73	72.31	61.91	71.21	62.75	45.39	113.89	108.72	128.06				35	29.4	41.9	35.2	23.3	36.9	41.57	-5.9	2.23	-2.2
	42	72.19	84.54	88.48	60.76	62.02	53.2	130.16	117.4	115.21				42	29.7	28.9	33	15.3	29.2	22.67	7.5	-0.17	2
	49	83.85	78.71	89.75	70.7	79.1	50.91	112	88.86	99.78				49	16.3	8.1	9.6	3.4	15.6	17.57	-1.6	-1.87	-0.4
	56	62.05	75.49	94.17	73.41	98.07	37.63	106.57	114.29	89.76				56	13.4	-0.3	2.5	-3.8	20	1.07	-3.3	-2.87	3.2
	63	66.09	102.97	73.1	58.86	72.66	33.26	129.3	127.95	136.87				63	12.6	6.5	-4.7	3.1	3.4	6.27	-5.4	0.93	-2.1
	70	56.6	74.87	89.51	80.57	83.75	42.41	112.47	109.96					70	-6.6	-5.3	-11.2	-3.7	-2.7	0.77	-11.7	-4.97	-2.4
	77	120.68	111.01	107.68	76.32	80.99	49.5	142.54	160.72	113.37				77	8.4	0.6	-2.6	4.2	-5.3	8.17	-7.3	-6.67	-4
	84	87.88	89.94	78.36	77.84	78.55	60.31	95.43	109.34	123.44				84	3.2	-3	-11.2	-0.6	3.8	15.67	-5	-2.87	9.2
	92	88.12	93.29	85.71	55.57	57.63	43.21	103.45	118.87	65.35				92	10.2	4.9	-9.8	6.5	2.1	4.57	2.4	-5.77	-1.2
	105	82.05	84.97	94.9	86.45	74.55	58.07	90	120.88	101.35				105	1.9	-5.3	-7.7	-1.7	-3.3	3.07	-8.1	-0.77	3.5
	112	84.87	83.81	86.1	74.73	85.58	57.9	95.74	103.07	102.45				112	7	-2	-3.2	4	-0.2	11.27	-3	-3.97	9.5
	119	96.42	117.27	97.56	126.17	115.92	61.37	108.49	89.93	104.22				119	6.7	-1.4	-3.2	4.2	1	5.27	-6	1.63	0.8
	126	97.93	120.83	97.96	107.5	89.49	73.87	61.42	111.3	101.42				126	3.6	4.4	-12.9	6.7	1	5.87	-9.4	-1.67	3.4
	133	99.02	89.08	113.46	138.92	69.09	54.05	88.94	120.32	62.72				133	7.7	3.4	-7	2.1	1.6	5.77	-7.7	-1.87	-2.6
	140	95.23	65.07	82.85	74.68	63.74	37.6	71.44	128.91	124.48				140	-10.1	-3	-17.6	-6.1	-4.4	3.87	-10.7	-7.77	-4.6
	147	91.21	148.36	83.5	95.07	79.17	40.23	69.85	110.66	116.92				147	5.5	-4.9	-10.1	-5.3	1.1	6.47	-16.4	-9.27	-3
	154	108.2	106.77	77.45	88.05	83.15	49.17	68.89	97.39	120.21				154	10.1	-3.7	-10.5	-7.3	-5	0.87	-9.5	-4.87	-3.2
	161	81.82	122.59	85.22	128.77	91.83	58.99	113.4	104.79	107.16				161	8.2	-8.4	-11.6	-1.2	-6.2	4.97	-11.4	-1.37	5.6
	166	70.85	93.82	95.75	80.48	40.98	42.45	85.57	88.61	77.25				166	-1	-2.8	-7.7	-1.6	-7.9	-2.93	-7.7	-0.17	-0.2
	175	83.59	120.51	92	90.17	70.88	44.95	85.12	137.81	101.05				175	-4.4	-7.3	-9.7	-5.9	-8.6	-0.43	-9.6	-0.07	-3.7
	189	103.89	102.6	101.08	122.82	88.58	50.97	85.72	101.4	88.57				189	11.6	-4.6	-1.7	4.2	-8.6	-2.13	-2.2	-7.17	4.1
	203	87.44	140.32	91.33	115.6	85.46	38.54	90.05	95.31	173.3				203	1.9	-2.4	-10.4	-0.9	-4.6	1.07	-4.3	-2.17	25.7
	217	53.71	89.5	56.21	79.43	70.36	48.9	100.47	136.75					217	-12.6	-3.8	-21.1	-8.3	-11.9	7.17	-11.1	-5.27	-0.6
	224	88.19	82.67	58.34	89.72	63.56	62.26	87.41	108.12	84.51				224	-7.1	-7.5	-7.9	-7	-3.4	-4.13	-9.5	-4.87	2.2
	231	85.68	103.78	69.24	104.82	95.32	60.97	72.56	109.36	90.87				231	6.6	-2.3	-5	-3.3	0.9	6.67	-8.1	-1.67	6.1
	237	105.4	120.37	80.84	123.62	111.65	52.03		134.18	132.05				237	1.2	-7.6	-4.3	-0.4	-4.9	-2.03	-13.1	-11.97	4.5
	Fig S1, bottom left: CD4+ TEM in Blood (% of pre-treatment baseline)													Fig S1, bottom right: CD4+ TEM proliferation (% change from pre-treatment baseline)
		Cell counts (% of pre-treatment baseline)													Frequency (% change from baseline)
		Alemtuzumab (n=6)						Control group (n=3)							Alemtuzumab (n=6)						Control group (n=3)
	DPT	D1	D2	D3	D4	D5	D6	E1	E2	E3				PID	D1	D2	D3	D4	D5	D6	E1	E2	E3
	0	100	100	100	100	100	100	100	100	100				0	0	0	0	0	0	0	0	0	0
	1	6.58	11.64	16.89	14.51	1.65	20.91	107.33	140.1	175.63				1	28.6	-0.61	-0.7	-5.56	3.03	-14.09	-3.2	5.39	-2.07
	5	5.33	6.55	17.35	0.9	1.13	1.41	148.34	59.91	150.94				5	84.4	88.29	52.1	66.34	79.13	78.22	-1.23	-2	0.49
	7	4.81	5.85	22.43	0.98	0.44	1.41	78.92	107.37	136.18				7	77.1	76.49	57.7	76.24	82.23	78.22	-0.73	-1.21	2.99
	11	0.67	0.6	7.34	0.24	0.25	0	75.87	66.66	161.13				11	59.4	88.29	60.9	68.04	82.23		-1.83	-3.97	6.19
	14	0.59	1.22	8.13	1.41	0.18	1.22	110.08	127.85	218.25				14	84.4	88.29	63.6	82.34	82.23	78.22	0.57	-2.47	11.49
	15		1.53	1.84	0.24		1	133	140.34	172.85				15		88.29	70.9	82.34		-21.78	0.17	-1.33	12.39
	18	0.39	1.11	1.57	5.73	0.15	1.44	110.08	162.6	180.22				18	51.1	88.29	60.4	81.34	82.23	78.22	-3.24	-3.36	1.89
	21	0.44	3.32	5.6	16.21	0.72	4.52	90.94	121.99	119.48				21	84.4	88.29	75.8	80.84	78.93	53.22	-3.65	-2.54	4.59
	28	4.37	54.02	4.56	11.02	8.08	19.1		52.75	167.31				28	84.4	76.89	72.1	61.54	75.83	78.22		4.29	-0.21
	32		81.16	33.79	107.89	44.25	110.95							32		45.89	33	46.04	49.83	62.32
	35	15.71	130.61	28.47	25.13	25.78	53.86	126.06	97.33	177.77				35	55.5	64.89	59.2	46.64	58.83	68.22	-1.83	0.99	-1.24
	42	17.45	127.43	63.58	23.43	31.16	102.31	212.75	162.74	253.04				42	37	34.19	52.1	25.64	43.83	29.62	-1.33	-0.01	-0.3
	49	23.55	81.8	66.45	44.72	47.26	32.22	117.6	56.61	174.1				49	16.5	24.79	24.6	14.54	27.63	6.22	-1.43	2.09	2.69
	56	26.23	145.58	154.95	111.93	111.72	78.51	117.73	165.05	243.6				56	22.1	12.29	14.6	7.44	34.83	-5.98	-2.23	-1.68	2.09
	63	29.02	106.14	146.15	34.51	67.51	33.34	187.86	133.75	231.17				63	19.9	12.19	4.8	1.34	17.13	-1.78	-3.55	-2.69	1.99
	70	31.57	82.53	156.68	162.31	169.01	33.36	110.05	146.2					70	12.5	4.09	0.1	-3.16	4.43	-13.45	-4.12	2.19	-1.8
	77	35.8	158.72	48.58	17.6	52.03	24.09	224.28	220.75	227.28				77	10.8	4.19	10.1	-0.66	3.63	-21.78	-4.59	-3.64	-1.51
	84	41.41	115.62	140.38	106.12	125.06	94.53	84.66	139.05	227.69				84	7.5	4.69	-3	-4.66	3.43	-7.18	-2.63	-3.7	7.69
	92	58.52	111.93	143.16	16.36	32.43	64.93	160.7	158.87	80.42				92	8.4	5.69	-3.4	2.94	2.93	-8.88	-1.73	-3.08	-0.73
	105	57.74	119.17	157.01	153.37	109.93	110.32	135.4	168.12	297.76				105	9.2	4.19	-2.7	-0.46	-1.67	7.72	-5.24	0.39	4.09
	112	46.28	83.13	114.33	61.64	39.39	122.12	168.52	173.24	292.11				112	13.1	4.49	-3.6	-0.96	2.13	0.92	-1.53	0.09	6.09
	119	57.95	102.54	112.3	113.96	126.39	94.75	123.55	118.43	267.14				119	12.5	-0.81	0.3	-1.96	-2.47	-8.08	-3.34	3.79	3.89
	126	50.34	200.39	161.3	95.34	115	102.93	105.99	119.12	159.53				126	9.2	6.39	-3.5	1.94	-0.87	-7.68	-6.65	1.09	4.39
	133	87.94	112.02	248.38	126.21	74.17	114.12	146.5	158.5	89.44				133	6.4	1.79	-5.3	-2.06	-1.57	-1.18	-5.93	-2.58	-3.2
	140	119.23	90.64	285.63	37.36	20.49	25.39	97.92	106.79	149.96				140	-0.2	-0.21	-11.3	-1.16	-2.97	0.42	-5.97	-4.45	1.19
	147	94.73	325.43	242.52	53.96	84.54	127.46	83.07	141.74	254.44				147	5	-1.87	-6.1	-0.06	-5.07	-0.68	-7.57	-3.61	-0.54
	154	99.99	92.23	179.61	107.48	107.39	147.36	130.45	185.15	434.7				154	1.4	-0.51	-5.7	-7.56	-6.67	-2.68	-5.63	-2.74	0.59
	161	80.22	141.7	169.41	120.75	79.48	130.96	241.48	113.39	127.55				161	3.7	-1.51	-7.5	-2.16	-3.87	-0.78	-5.39	-1.51	11.69
	166	56.07	58.49	155.35	59.75	34.35	58.43	114.73	54.91	58.43				166	-3	0.39	-4.4	-1.86	-5.57	-0.98	-4.68	-1.55	4.79
	175	52.89	174.09	180.45	83.74	42.8	44.25	122.44	193.98	196.8				175	-6.47	-1.41	-9.1	-3.56	-4.97	-0.18	-2.93	-2.21	1.49
	189	73.48	100.19	148.03	144.09	103.05	142.37	99.41	138.09	278.55				189	7.5	4.09	-4.3	5.44	-4.97	-6.68	-4.37	-6.02	4.39
	203	67.07	365.86	267.87	273.84	189.74	103.26	150.45	90.57	242.47				203	0.3	1.99	-10.2	15.04	-6.67	-12.82	-4.88	-1.9	-1.3
	217	74.47	74.92	196.53	101.17	76.1	31.53	161.3	167.37					217	2.3	1.99	-12.4	-8.39	-6.57	-13.45	-3.81	5.39	-0.6
	224	62.24	112.76	50.51	92.97	34.19	101.47	145.69	120.19	259.41				224	1.9	-1.41	-8.6	-9.62	-7.17	-11.38	-5.23	-3.14	0.79
	231	48.44	102.86	115.82	56.89	45.92	122.12	42.35	76.59	60.95				231	5	7.19	-4.6	-0.76	-1.17	-15.11	-4.97	-3.96	2.99
	237	96.41	165.35	130.61	14.11	22.68	121.9		147.94	103.28				237	-0.2	-1.61	-3.2	4.84	-3.37	-12.5	-6.99	-4.64	3.89

## Sheet: S10 Dataset S2 Fig.
	Figure S2a - CD8 TM counts in blood											Figure S2b - CD8 TN counts in blood
		CD8+ TM counts in blood (% of pre-treatment baseline)											CD8+ TN counts in blood (% of pre-treatment baseline)
		Alemtuzumab (n=6)						Control group (n=3)					Alemtuzumab (n=6)						Control group (n=3)
	DPT	D1	D2	D3	D4	D5	D6	E1	E2	E3		DPT	D1	D2	D3	D4	D5	D6	E1	E2	E3
	0	100	100	100	100	100	100	100	100	100		0	100	100	100	100	100	100	100	100	100
	1	13.51	10.35	23.48	13.86	7.54	29.56	117.45	139	188.57		1	53.75	76.93	110.03	74.19	41.7	66.67	134.66	167.62	147.7
	5	17.36	6.46	20.4	2.36	2.28	16.11	165.12	79.45	132.66		5	98.63	27.56	71.74	10.11	13.6	35.03	129.62	54.09	82.18
	7	15.94	9.8	29.85	4.08	2	23.93	89.73	128.38	127.85		7	138.28	76.35	112.09	33.69	12.92	71.24	128.19	112.11	113.6
	11	7.4	2.42	13.2	1.08	1.71	8.59	89.49	92.04	147.15		11	45.54	29.25	87.49	5.53	6.64	28.76	145.83	87.92	115.87
	14	3.98	3.46	17.28	2.85	0.64	12.38	129.47	140.36	181.31		14	16.82	31.1	55.67	6.53	2.8	29.11	154	120.55	113.24
	15		1.41	7.57	0.91	0.44	6.49	148.71	130.69	150.18		15		18.34	51.43	4.68	1.79	21.57	142.93	101.66	114.12
	18	2.79	0.9	9.42	9.25	0.34	8.65	119.78	151.46	150.12		18	17.02	5.71	39.85	9.13	0.37	23.61	189.67	153.1	101.66
	21	2.78	2.1	16.8	25.84	1.23	7.98	104.6	123.43	85.4		21	14.94	2.66	33.89	9.21	0.72	9.63	109.13	117.78	91.39
	28	22.03	44.87	15.34	19.94	27.58	21.39		70.23	123.77		28	32.97	24.34	19.44	7.86	2.49	19.34		101.06	87.2
	32		84.79	62.42	209.64	123.15	96.13					32		29.17	58.15	24.27	6.15	27.96
	35	97.56	100.84	63.22	48.69	83.89	48.67	132.45	119.09	156.35		35	57.34	35.33	65.55	12.02	5.84	20.13	129.8	109.06	117.24
	42	87.53	97.25	106.82	38.13	102.57	103.6	202.13	155.7	238.82		42	43.85	43.43	88.84	17.93	7.06	58.16	169.6	126.1	174.52
	49	98.44	53.57	86.47	50.17	103.57	32.61	115.69	87.08	138.65		49	51.39	29.59	62.32	18.97	9.49	24.84	117.54	90.06	94.34
	56	107.66	99.31	167.63	133.81	184.73	50.64	124.91	149.2	210.04		56	45.56	43.51	98.99	45.15	12.36	35.18	140.42	114.57	122.51
	63	100.81	47.59	154.07	47.4	88.98	26.89	189.58	146.42	193.52		63	46.14	50.34	84.33	37.12	10.77	24.7	208.05	142.31	136.34
	70	85.48	50.21	114.12	145.39	185.51	38.07	119.76	128.85			70	49.92	38.04	100.59	56.54	13.82	34.72	134.23	129.43
	77	99.81	84.13	75.4	28.14	66.74	39.19	227.37	195.6	183.99		77	64.81	65.82	90.19	27.43	14.44	42.82	239.29	198.25	148.49
	84	107.94	63.97	118.98	98.52	140.24	56.03	88.92	137.58	202.59		84	69.44	72.14	105.56	50.94	15.21	51.89	136.79	137.04	127.33
	92	123.55	59.61	106.98	21.65	39.56	33.06	139.34	132.96	66.49		92	79.68	85.57	129.17	31.11	13.67	33.23	190.52	168.71	78.24
	105	119.24	74.19	125.55	137.97	138.42	65.79	130.71	155.6	272.98		105	86.59	90.61	150.59	69.51	16.59	58.29	167.6	165.03	204.8
	112	100.02	56.76	91.34	57.77	57.34	64.37	155.93	148.16	254.32		112	95.77	93.07	130.77	53.35	18.03	75.27	197.73	220.86	183.04
	119	130.43	78.13	83.73	93.53	172.91	57.44	119.67	102.47	216.28		119	110.13	85.04	105.58	71.84	25.41	64.59	103.37	114.09	141.9
	126	106.17	111.48	108.32	75.9	141.18	65.2	96.41	117.26	129.13		126	106.92	126.34	164.14	63.02	28.18	76.71	68.4	169.1	128.04
	133	153.34	74.62	132.79	99.08	98.32	51.89	137.01	123.87	86.38		133	112.18	128.32	181.77	85.03	21.35	69.95	134.51	135.37	75.98
	140	198.19	50.05	146.07	37.81	37.2	24.77	98.09	107.65	145.35		140	124.14	49.54	172.57	48.35	15.64	29.08	90.34	113.6	175.5
	147	145.2	195.24	111.03	47.06	110.77	45.35	86.02	124.41	226.64		147	102.63	130.87	151.64	53.32	24.92	44.86	126.55	216.36	156.43
	154	151.75	63.75	107.79	75.6	128.73	58.23	107.96	119.43	411.2		154	112.98	91.84	136.28	83.56	48.69	51.4	109.98	148.03	242.77
	161	127.54	78.81	106.54	83.47	103.58	62.42	203.71	119.01	132.11		161	110.82	146.23	172.1	96.3	49.03	63.46	209.7	174.42	156.96
	166	70.98	37.78	98.65	49.09	45.26	37.73	118.03	66.43	54.67		166	103.23	89.65	185.55	83.46	49.35	34.7	138.16	171.93	85.1
	175	98.61	99.05	96.94	64.76	64.63	28.9	112.99	163.83	151.31		175	112.81	120.8	185.45	98.77	51.3	28.26	88.17	203.04	132.48
	189	119.94	68.66	95.91	98.3	133.86	41.79	103.66	118.02	233.1		189	110.41	92.74	154.36	87.27	63.94	49.54	112.56	131.64	162.3
	203	103.72	203.08	120.6	181.61	254.2	35.98	147.27	86.58	256.78		203	70.8	74.34	166	84.42	59.79	21.6	138.3	132.94	133.9
	217	99.12	46.57	110.07	87.47	117.58	29.55	155.79	135.48			217	75.22	64.41	172.47	77.05	60.3	28.28	173.63	203.83
	224	78.79	55.84	51.64	73.52	62.03	43.4	151.37	101.9	215.26		224	83.15	73.12	67.95	85.45	42.9	44.93	149.75	147.98	213.91
	231	67.65	52.78	81.11	56.11	96.14	47.1	69.91	100.04	79.09		231	75.27	77.44	133.48	57.71	50.35	41.41	85.86	112.11	78.41
	237	95.42	76.24	93.39	31.53	58.27	33.35		150.74	122.53		237	114.86	83.52	135.91	69	59.08	31.68		201.17	109.19
	Figure S2c - CD8 TM Proliferation in blood											Figure S2d - CD8 TN Proliferation in blood
		CD8+ TM proliferation (%change from pre-treatment baseline)											CD8+ TN proliferation (%change from pre-treatment baseline)
		Alemtuzumab (n=6)						Control group (n=3)					Alemtuzumab (n=6)						Control group (n=3)
	DPT	D1	D2	D3	D4	D5	D6	E1	E2	E3		DPT	D1	D2	D3	D4	D5	D6	E1	E2	E3
	0	0	0	0	0	0	0	0	0	0		0	0	0	0	0	0	0	0	0	0
	1	1.13	1.63	14.7	0.17	8.93	5.87	-0.17	1.63	-2.73		1	0.07	1.43	0.18	-0.04	0.16	0.29	0.1	-0.25	0.19
	5	24.53	48.33	34.4	41.27	48.93	8.67	-2.67	0.63	-3.63		5	-0.26	1.02	-1.02	0.76	0.46	0.08	-1.39	0.61	0.21
	7	25.53	47.93	27.7	42.17	22.03	11.17	3.93	0.93	-0.93		7	-0.09	0.36	-0.28	1.65	1.72	0.09	0.19	0.16	0.09
	11	18.23	37.63	31.1	44.67	44.03	6.27	-0.27	-1.27	1.47		11	0.19	1.64	0.1	9.85	10.89	1.11	-0.73	-0.69	0.26
	14	20.33	43.63	33.8	59.77	49.23	19.17	-1.17	2.63	8.47		14	1.08	5.33	4.28	21.45	27.99	4.68	-0.17	-0.36	0.47
	15		46.43	22.4	55.07	34.83	12.07	4.83	4.53	11.77		15		7.62	4.61	26.25	32.99	6.35	1.86	-0.52	0.27
	18	13.13	58.33	34.2	69.17	39.93	14.97	-3.77	-3.27	-1.83		18	0.77	5.5	2.76	24.75	31.49	3.36	-0.96	-0.88	0
	21	35.03	63.13	50.2	72.47	59.03	36.77	-0.47	-1.47	14.07		21	1.4	26.73	9.48	24.45	51.29	7.89	0.35	-0.03	0.74
	28	65.43	59.33	53.4	56.77	69.53	45.77		-0.07	-1.13		28	2.74	12.33	8.58	11.75	21.79	4.01		-0.3	0.46
	32		48.23	33.1	36.77	60.43	56.97					32		5.2	1.68	6.8	14.69	1.75
	35	58.23	57.33	49.4	33.87	55.13	47.07	0.83	0.93	-1.83		35	2.92	9.53	4.31	10.95	20.89	4.57	0.15	-0.59	0.1
	42	36.83	27.63	42.4	17.17	45.73	32.57	0.33	-0.17	0.47		42	3.12	5.45	3.84	8.38	8.39	3.64	-0.17	-0.02	0.52
	49	18.53	21.13	21.9	4.57	25.23	8.87	0.13	-2.47	3.07		49	1.25	2.81	0.12	5.39	6.68	2.12	-1.22	-0.99	0.11
	56	22.43	10.03	14.9	-1.23	19.73	6.37	0.23	-1.37	8.07		56	1.79	5.48	1.94	4.54	6.21	1.51	-0.16	-0.66	0.22
	63	18.43	13.93	6.1	3.67	12.23	13.37	-2.47	-1.97	3.77		63	1.22	4.84	3.88	5.33	7.94	2.1	-0.74	-0.55	0.48
	70	9.23	7.63	-1.6	-3.03	5.63	9.37	-4.97	-0.47	-4.03		70	0.91	0.65	0.95	2.97	2.35	0.46	-1.92	-0.79	0.31
	77	18.03	6.33	12.3	7.07	13.23	1.37	-5.47	-3.97	2.27		77	1.02	2.1	1.22	3.66	2.3	1.37	-0.86	-0.16	0.4
	84	13.43	8.93	8.4	1.07	13.93	0.47	1.73	-1.37	5.37		84	0.3	2.71	0.93	3.28	5.22	0.73	-0.62	-0.31	0.19
	92	10.13	2.13	11.2	5.07	10.43	-2.73	-0.97	-3.07	8.77		92	0.9	4.23	3.42	4.89	5.43	1.52	0.26	-0.48	0.51
	105	9.63	-0.97	-0.9	2.37	2.93	0.67	-2.87	1.73	1.97		105	1.26	2.87	1.24	2.69	4.6	1.43	-1.11	0.52	0.29
	112	10.73	7.53	-0.6	4.77	9.53	1.37	-3.17	0.73	8.07		112	1.01	1.55	0.82	2.69	7.51	0.29	-1.06	0.15	0.46
	119	7.53	9.33	6.1	0.67	7.13	4.27	-1.47	1.53	5.97		119	1.19	0.96	1.35	2.91	6.57	0.46	-1.3	-0.01	0.48
	126	9.93	0.93	-0.6	6.17	5.93	5.47	-3.97	-0.57	5.27		126	1.04	2.2	1.14	2.89	8.46	0.5	-0.93	-0.44	0.51
	133	6.93	5.93	3.7	1.97	5.73	2.47	0.13	-1.47	1.27		133	1	1.36	0.87	2.78	5.16	0.26	0.08	-0.52	0.39
	140	-0.47	1.83	-5.1	-0.13	1.73	2.97	-2.67	-3.87	-2.33		140	0.84	1.72	-0.11	3.12	7.14	1.06	0.39	-0.56	0.26
	147	1.73	-2.17	-1.7	2.87	1.73	2.87	-4.57	-4.57	-0.63		147	1.29	1.82	1.3	3.82	5.69	1.06	-1.19	-0.47	0.3
	154	1.43	9.43	-2.2	-2.73	-3.87	-2.83	-6.37	-3.67	-4.73		154	0.97	1.54	0.01	2.72	4.06	0.49	-1.68	-0.25	0
	161	0.43	1.83	-0.2	-1.13	4.13	1.77	-3.37	0.73	2.77		161	1.37	0.63	0.01	2.19	5.28	0.03	-1.59	-0.75	0.29
	166	-2.47	8.23	-1.1	1.87	-0.07	1.57	-2.57	-0.17	1.87		166	1.65	1.39	0.69	2.29	3.79	-0.11	-1.66	-0.24	0.55
	175	-0.57	-0.37	-1.9	-0.03	-1.47	-4.63	-3.27	-5.28	-3.83		175	0.54	0.58	-0.06	1.85	2.92	0.54	-1.94	-0.88	0.11
	189	4.43	4.93	2.4	8.37	-2.87	-4.93	-4.07	-4.44	-4.93		189	0.53	0.6	0.43	1.62	3.25	0.28	-1.6	-0.48	0.22
	203	-2.97	-7.87	-6.9	14.67	-5.27	-0.03	-6.27	-3.27	3.67		203	0.44	1.42	0.36	1.24	1.41	0.58	-2.04	-0.54	0.2
	217	-5.57	3.73	-3.4	-5.73	-5.97	1.37	-2.57	5.43	-4.13		217	0.66	-0.08	0.06	0.88	2.05	0.67	-2.46	-0.48	0.07
	224	0.83	-4.57	0.9	-7.03	-1.17	-0.03	-5.77	-3.37	-4.13		224	0.2	0.11	-0.17	0.44	1.4	-0.24	-1.21	-0.82	-0.02
	231	2.73	7.23	4.4	2.47	9.73	3.67	0.93	-1.37	7.47		231	0.58	0.77	0.87	2.11	2.05	0.38	-0.48	0	0.38
	237	2.33	1.53	-2.8	10.07	13.03	-4.73	-8.01	-4.17	-3.63		237	0.68	0.51	0.75	1.49	3.71	-0.11	-1.08	-0.51	0.18
	Figure S2e- NK Cell counts in blood											Figure S2g- B Cell counts in blood
		NK Cells in Blood (% of pre-treatment baseline)											B Cells in Blood (% of pre-treatment baseline)
		Alemtuzumab (n=6)						Control group (n=3)					Alemtuzumab (n=6)						Control group (n=3)
	DPT	D1	D2	D3	D4	D5	D6	E1	E2	E3		DPT	D1	D2	D3	D4	D5	D6	E1	E2	E3
	0	100	100	100	100	100	100	100	100	100		0	100	100	100	100	100	100	100	100	100
	1	1.6639	0.421427	2.15527	0.804094	0.452524	1.42389	87.8933	59.5873	109.306		1	80.3087	64.7592	88.2835	57.2525	65.9639	86.1088	109.872	142.452	109.427
	5	8.37693	2.68704	31.0781	2.15047	1.83899	5.55131	108.188	58.6968	121.25		5	76.6443	34.1853	55.5257	18.6692	9.429	31.4614	121.848	67.591	98.7321
	7	6.81156	2.55149	26.0614	2.64603	4.59641	5.54216	51.986	88.8156	100.94		7	78.9168	35.8999	59.2131	30.481	20.9317	40.401	100.619	95.6645	87.6734
	11	4.5112	1.71833	22.9026	0.971666	2.87896	4.22068	64.0528	60.7497	88.958		11	38.8529	18.4365	43.3814	5.75928	5.34475	20.5527	118.709	81.925	94.7545
	14	2.81981	1.19176	20.3536	4.0357	2.04404	2.7258	54.8024	79.4972	128.037		14	36.4071	11.4055	41.1551	10.4721	5.01393	12.9272	130.145	76.1151	100.023
	15		0.278811	1.95791	0.295191	0.301434	0.938188	92.5616	80.5477	90.1862		15		6.07885	19.4444	5.54251	1.59282	8.15534	115.97	79.5798	104.967
	18	2.29752	0.728033	13.1211	9.99037	2.52446	6.80417	69.8407	76.9367	119.066		18	33.8944	11.926	49.2723	31.2278	4.42498	26.2887	146.129	95.9989	99.582
	21	1.89358	1.26868	15.8367	16.7371	2.93949	8.76666	72.8699	52.7983	77.6084		21	15.81	9.14556	24.4078	30.0116	6.46271	15.6701	113.134	76.6361	80.579
	28	25.1945	23.8466	27.8689	30.7532	15.0622	26.2379	45.0549	50.6966	75.9154		28	56.6022	68.9452	31.8159	54.4771	20.7067	39.079	123.039	89.2069	95.2902
	32		39.9337	84.4577	110.875	55.3756	91.5488					32		95.4213	55.1058	103.317	64.1925	74.4395
	35	76.8616	49.6689	96.604	46.4086	47.9146	61.6612	101.629	63.8187	127.496		35	85.8486	87.4245	61.1769	107.462	81.2834	52.4546	120.926	82.1012	80.3256
	42	79.9164	68.3536	129.094	35.5618	77.5969	120.892	138.22	76.0196	127.837		42	105.55	146.212	62.3096	118.416	99.4082	102.538	146.287	105.985	108.69
	49	96.5876	46.3904	136.095	52.2828	104.335	73.542	79.6057	85.5095	140.652		49	105.951	143.85	76.6381	135.246	96.6297	72.2367	121.741	84.7091	91.4133
	56	105.164	66.5656	148.442	82.2779	171.234	61.3353	67.3725	60.697	87.326		56	73.2058	88.1738	87.5	167.11	104.284	85.704	98.7336	89.7798	95.2498
	63	72.0912	15.3264	151.498	27.6043	109.768	54.0877	80.312	54.5924	90.0599		63	90.5098	57.6998	85.5078	161.032	116.586	76.9779	149.202	113.178	108.38
	70	144.819	75.2483	183.162	110.684	187.746	143.151	69.9138	83.557			70	87.8611	147.853	103.372	174.938	118.553	106.108	113.207	114.029
	77	118.912	95.6063	95.6019	43.8874	97.5814	78.4493	113.76	88.5753	88.4558		77	86.9155	150.123	89.9948	125.462	132.79	76.4505	142.422	125.984	74.5441
	84	189.165	102.849	152.031	58.0568	165.657	137.835	51.593	64.7428	152.171		84	101.987	138.871	117.401	195.033	112.997	126.601	134.29	120.799	104.537
	92	209.207	93.0016	146.119	43.3462	78.1864	71.3505	108.937	81.2149	85.0364		92	119.782	135.981	120.634	134.266	88.579	88.0475	133.479	118.462	92.0473
	105	183.589	51.9761	184.358	99.8674	146.788	139.64	74.7876	57.1426	129.405		105	116.955	80.3525	130.502	163.254	91.4942	126.684	145.819	104.748	136.904
	112	187.721	64.6476	138.541	71.5661	80.8356	140.526	88.8196	81.168	142.416		112	117.981	126.457	130.465	150.799	112.124	141.515	135.384	103.272	126.116
	119	225.831	64.1409	129.944	84.6802	189.166	129.963	110.313	77.8381	117.378		119	139.995	92.6965	129.58	158.486	135.728	119.486	105.187	91.2124	126.986
	126	153.683	136.286	112.619	105.246	164.578	138.129	90.4666	54.546	94.9193		126	142.398	124.095	162.764	141.073	128.126	114.77	117.131	123.112	109.225
	133	229.045	44.3898	188.55	71.0269	93.2798	138.299	102.382	117.363	84.42		133	127.63	85.4433	171.177	179.612	99.612	113.519	108.22	104.361	79.2504
	140	270.613	46.4425	154.799	37.8099	89.7267	49.0553	76.8598	94.3615	71.0138		140	113.488	50.0727	125.259	129.272	75.7412	72.6218	80.9556	88.5754	141.715
	147	220.755	271.819	174.894	73.1386	137.738	175.932	37.915	44.0034	149.483		147	121.241	130.904	142.682	132.912	85.0711	97.4522	109.279	150.764	136.531
	154	246.212	53.9292	141.67	59.8433	116.367	159.836	64.8461	63.1526	136.703		154	124.789	73.3033	110.8	134.809	103.256	65.7582	68.3165	78.0852	137.27
	161	165.272	61.9862	108.425	86.1799	109.494	96.6926	105.778	86.8982	104.602		161	120.715	166.553	132.839	192.348	112.091	109.41	137.803	127.246	111.659
	166	201.035	39.7275	118.262	51.1543	68.6471	88.5337	65.089	53.2813	102.941		166	115.75	120.417	149.402	214.512	150.198	80.2364	120.147	116.584	95.374
	175	126.886	77.6211	87.3102	39.3376	67.4252	50.2584	79.2266	50.7016	110.959		175	109.588	61.1246	114.135	149.141	139.327	72.6513	89.5132	100.096	105.804
	189	162.288	83.5531	99.6359	86.6914	126.904	103.473	43.9716	56.799	100.107		189	119.338	136.898	136.381	141.958	128.807	78.1908	109.467	130.843	104.325
	203	148.96	259.658	164.105	197.714	236.034	118.917	68.2384	53.4369	154.896		203	105.332	107.033	125.854	101.501	124.924	60.0823	85.0625	94.0867	98.66
	217	131.043	58.5171	135.893	117.741	129.245	44.5789	93.1232	101.876			217	88.2643	107.008	136.047	118.304	118.921	64.6706	98.2781	104.751
	224	155.578	49.4574	80.7198	78.7695	75.8169	134.634	47.5658	67.9523	76.8013		224	101.1	99.1258	93.9785	127.697	96.6731	71.1051	100.313	106.229	148.139
	231	113.891	91.7767	107.533	80.5944	105.584	124.242	30.8708	64.5237	17.545		231	87.9439	131.616	124.654	110.997	100.352	89.4034	78.607	119.67	127.081
	237	137.091	114.845	101.557	35.0565	56.8985	65.717		83.4942	118.502		237	102.093	110.294	118.431	153.638	126.244	59.7634		134.938	124.143

[truncated: 8 more sheets: S11 Dataset S3 Fig., S12 Dataset S4 Fig., S13 Dataset S5 Fig., S14 Dataset S7 Fig., S15 Dataset S8 Fig., S16 Dataset S9 Fig., S17 Dataset S10 Fig., S18 Dataset S11 Fig.]
